# Supplementary material for: Alternative Splicing Regulation of Glycine-Rich Proteins via Target of Rapamycin-Reactive Oxygen Species Pathway in Arabidopsis Seedlings Upon Glucose Stress
Source: Front Plant Sci. 2022 Apr 15;13:830140. doi: 10.3389/fpls.2022.830140 (PMC9051487; doi:10.3389/fpls.2022.830140)
Supplement: Supplementary file 1 [file Table_1.XLS]

## Sheet: Primers for RT-PCR
Supplementary Table 1 The sequence list of the primers used in this study
NO.	primer ID	sequence	Notes
1	GRP7-RT-F	GATCGTGAGACTGGAAGATCAAG	Reverse Transcription-PCR
2	GRP7-RT-R	AGATGATAGAATCAATCAACAGAGA
3	RS31-RT-F	AGTATGAAACTCGCCAGTCGGA	Reverse Transcription-PCR
4	RS31-RT-R	CGAATAGCGTCTTCAGCATCAC
5	RNU1-RT-F	TGCTACTGGAGATCCATACAAGA	Reverse Transcription-PCR
6	RNU1-RT-R	CTCGGTCTCTGTGGTGCTTA
7	48220-RT-F	CCACAATACACTTACCAGACCTTC	Reverse Transcription-PCR
8	48220-RT-R	CTTCTCCTTATCCTTATACCTTGACTC
9	LUH-RT-F	GCAGGATGACATGGACCAGTT	Reverse Transcription-PCR
10	LUH-RT-R	GAAGCTACAGCAAATGACCTTACT
11	MED26B-RT-F	AGAATGGAAGGAGTTGGTGGAT	Reverse Transcription-PCR
12	MED26B-RT-R	CCAAGGAATCAAAGAAGTGTGAGA
13	UGT76E4-RT-F	GCAACAAGGCAATGATATAGCA	Reverse Transcription-PCR
14	UGT76E4-RT-R	ACAGTGGCTCCAGAATCCTC
15	GRP3s-RT-F	ACTTTGCTTCTTTTGGGTCT	Reverse Transcription-PCR
16	GRP3s-RT-R	ATTCCGATAGTTTCTCCTCTTA
17	GRP8-RT-F	GGATTCGGATTCGTCACCTT	Reverse Transcription-PCR
18	GRP8-RT-R	AGCAGCACGCAAACAACTCT
19	GRP9-RT-F	CACGGACATGGAGGACACAA	Reverse Transcription-PCR
20	GRP9-RT-R	TCTGAAGGCACTGCGTTACA
21	CSP2-RT-F	AAATGAGCGGAGACAACGG	Reverse Transcription-PCR
22	CSP2-RT-R	TCCGTAACCACCACCTCCT
23	CSP4-RT-F	TCTTCGTTCACCAGTCTTCCA	Reverse Transcription-PCR
24	CSP4-RT-R	CCATAACCATAACAACCACAAGTC
1	PSAF-qF	CCTGCTCTTGCTCTCAATGC	Quantitative Real-time PCR
2	PSAF-qR	CGCTGGTCTCCGTTCACTAT
3	PSAK-qF	CGCCATCAGCCAATAGGAAG	Quantitative Real-time PCR
4	PSAK-qR	TGACCAACGGTGCCACAA
5	PSBO1-qF	ACTATTGACGGTGGCTCTGA	Quantitative Real-time PCR
6	PSBO1-qR	CTTGACGGTGAAGGAAGTAGG
7	PSBR-qF	GATGCTATCTTCGGTGACATTGA	Quantitative Real-time PCR
8	PSBR-qR	TTGTGAGCGACGGTAATCCT
9	LHCB1.1-qF	GGAAGATTGGCTATGTTCTCTATGT	Quantitative Real-time PCR
10	LHCB1.1-qR	AAGCGTTGTTGTTGACTGGAT
11	LHCB2.1-qF	ACATTCGCTAAGAACCGTGAG	Quantitative Real-time PCR
12	LHCB2.1-qR	TGAGAACCTGCCTTGAACCA
13	PER11-qF	AGCACAATGTCGCAACTTCC	Quantitative Real-time PCR
14	PER11-qR	TACTATCACCTTCTCCGCTACTC
15	PER15-qF	GCGACGACGACGAGAGTAA	Quantitative Real-time PCR
16	PER15-qR	AGAGAAGCAGCCATACGAGTC
17	PER35-qF	CACTCTCCGTCTCTTCTTCCA	Quantitative Real-time PCR
18	PER35-qR	ATCCTTCTCTGCCTTGTTCTTAG
19	PRP1-qF	ACGAGAAGAGTAAGAACGAGGTT	Quantitative Real-time PCR
20	PRP1-qR	GCTTGACACGGCAGTTAGATAG
21	PRP3-qF	TACCATAACCACCGCCGATTA	Quantitative Real-time PCR
22	PRP3-qR	GGATAGTTGGCTTAGTGTAGACTG
23	GRP3-qF	AGGTAATGCTGCTGGTGGATAT	Quantitative Real-time PCR
24	GRP3-qR	CCATAAGTGTTGCCGCTAGATC
25	GRP7-qF	GCCATGAAGGATGCGATTGA	Quantitative Real-time PCR
26	GRP7-qR	TCGTGACTGAGCCTCGTTAA
27	RS31-qF	GTAGGCGTCCAAGTCCAGAT	Quantitative Real-time PCR
28	RS31-qR	CATAATCAGAACTCCTTCGTCCAT
29	SR45A-qF	GTCGTGGAAGGTCTGTGTCA	Quantitative Real-time PCR
30	SR45A-qR	GTTACCAGGATTCTCAGCATCG
