# Supplementary material for: Alternative Splicing Regulation of Glycine-Rich Proteins via Target of Rapamycin-Reactive Oxygen Species Pathway in Arabidopsis Seedlings Upon Glucose Stress
Source: Front Plant Sci. 2022 Apr 15;13:830140. doi: 10.3389/fpls.2022.830140 (PMC9051487; doi:10.3389/fpls.2022.830140)
Supplement: Supplementary file 2 [file Table_2.XLS]

## Sheet: Sheet1
Supplementary Table 2 Statistical table for the clean data in WT_Ctr and WT_Glc samples
SampleID	ReadNum	BaseNum	N50	MeanLength	MaxLength	MeanQscore
WTctr1	5350794	5815652631	1145	1086	26416	Q12
WTctr2	4847149	5349643556	1182	1103	35572	Q12
WTctr3	4313820	4985238917	1271	1155	73766	Q12
WTglc1	5127630	4876588224	1044	951	61187	Q12
WTglc2	5203883	5226395217	1117	1004	217292	Q12
WTglc3	4846496	5112621081	1166	1054	98210	Q12
Note：Sample Name：sample name；ReadNum：number of sequences；BaseNum：total bases number；N50：N50 length；MeanLength：reads mean length；MaxLength：the max Reads length；MeanQscore：mean quality value
