# Supplementary material for: Alternative Splicing Regulation of Glycine-Rich Proteins via Target of Rapamycin-Reactive Oxygen Species Pathway in Arabidopsis Seedlings Upon Glucose Stress
Source: Front Plant Sci. 2022 Apr 15;13:830140. doi: 10.3389/fpls.2022.830140 (PMC9051487; doi:10.3389/fpls.2022.830140)
Supplement: Supplementary file 3 [file Table_3.XLS]

## Sheet: Sheet1
Supplementary Table 3 Statistical table for full-length sequences in WT_Ctr and WT_Glc samples
SampleID	Number of clean reads (except rRNA)	Number of full-length reads	Full-Length Percentage (FL%)
WTctr1	5228507	4575042	0.875
WTctr2	4750887	4199482	0.8839
WTctr3	4223177	3696755	0.8753
WTglc1	5001067	4414353	0.8827
WTglc2	5078329	4466868	0.8796
WTglc3	4730941	4169913	0.8814
Note：SampleID：name of sample；Number of clean reads (except rRNA)：number of clean reads sequences after filtering rRNA；Number of full-length reads：number of full-length sequences；Full-Length Percentage (FL%)：percentage of full-length sequences
