# Supplementary material for: Alternative Splicing Regulation of Glycine-Rich Proteins via Target of Rapamycin-Reactive Oxygen Species Pathway in Arabidopsis Seedlings Upon Glucose Stress
Source: Front Plant Sci. 2022 Apr 15;13:830140. doi: 10.3389/fpls.2022.830140 (PMC9051487; doi:10.3389/fpls.2022.830140)
Supplement: Supplementary file 4 [file Table_4.XLS]

## Sheet: Sheet1
Supplementary Table 4 Statistical table for alignment evaluation between clean reads and reference transcriptome
Sample	Total Reads	Mapped reads	Mapped rates %
WTctr1	4575042	4555323	0.9957
WTctr2	4199482	4183495	0.9962
WTctr3	3696755	3682327	0.9961
WTglc1	4414353	4381614	0.9926
WTglc2	4466868	4443062	0.9947
WTglc3	4169913	4149083	0.995
Note: Sample is the Sample ID; Total Reads is the number of full-length sequences; Mapped reads %: percentage of number of reads aligned to reference transcriptome in number of full-length sequences.
