# Supplementary material for: Alternative Splicing Regulation of Glycine-Rich Proteins via Target of Rapamycin-Reactive Oxygen Species Pathway in Arabidopsis Seedlings Upon Glucose Stress
Source: Front Plant Sci. 2022 Apr 15;13:830140. doi: 10.3389/fpls.2022.830140 (PMC9051487; doi:10.3389/fpls.2022.830140)
Supplement: Supplementary file 5 [file Table_5.XLS]

## Sheet: Sheet1
Supplementary Table 5 Differentially expressed genes upon glucose stress
（A）	Up-regulated genes by 3% glucose				（B）	Down-regulated genes by 3% glucose
	#ID	Pvalue	log2FC	regulated		#ID	Pvalue	log2FC	regulated
	AT2G17480	0.0013682	1.08597	up		AT1G55750	0.000128384	-1.14733	down
	AT2G32200	0.0045022	1.65138	up		AT1G76570	4.14772e-09	-1.30446	down
	AT2G41480	5.11875e-09	2.39917	up		AT1G31290	9.873e-06	-1.15814	down
	AT1G22160	2.22855e-13	2.12733	up		AT1G75210	1.0905e-05	-1.06341	down
	AT2G04090	9.8316e-08	2.45942	up		AT1G57980	7.75166e-12	-2.09053	down
	AT2G04570	7.31662e-05	1.39828	up		AT1G56210	0.0020778	-1.17688	down
	AT1G62540	2.38778e-15	4.0895	up		AT4G18760	0.00152767	-1.11765	down
	AT4G34770	2.00605e-08	2.07677	up		AT3G15630	2.23113e-15	-1.64414	down
	AT5G05570	0.00246607	1.06652	up		AT2G17020	5.34795e-05	-1.0357	down
	AT1G17420	1.50298e-11	2.89522	up		AT3G07350	8.93531e-33	-2.39126	down
	AT3G09480	0.00426387	1.30753	up		ONT.7402	4.04145e-07	-1.50212	down
	AT3G51720	0.000144203	1.52808	up		AT2G36050	1.35453e-06	-1.12712	down
	AT5G57530	1.78923e-08	3.08824	up		AT1G75750	3.99082e-21	-1.4643	down
	AT4G26910	1.58237e-10	1.42337	up		AT5G03470	3.03946e-07	-1.17835	down
	AT1G29050	5.69169e-12	1.88943	up		AT4G29190	1.12438e-08	-1.0824	down
	AT3G56620	0.00436224	1.46739	up		AT4G08930	4.88016e-06	-1.10762	down
	AT2G28410	0.00196771	1.07091	up		AT4G30580	1.42165e-15	-1.52452	down
	AT4G16442	8.06328e-14	1.879	up		AT1G12830	0.000300387	-1.50647	down
	AT1G48230	1.36948e-08	1.17058	up		AT3G02300	2.40134e-08	-1.16949	down
	AT1G20070	2.4686e-05	2.39815	up		AT3G54620	3.18105e-10	-1.0826	down
	AT1G65310	4.63978e-24	3.36843	up		AT1G51940	3.78107e-05	-1.34191	down
	AT2G48090	9.43735e-05	1.42011	up		AT4G39070	3.65613e-07	-1.46619	down
	AT5G17010	6.50348e-13	1.92587	up		AT5G65840	1.38126e-15	-1.41352	down
	AT5G20670	0.00322914	1.47771	up		AT3G48390	0.00102403	-1.2917	down
	AT2G37870	9.48257e-16	4.0134	up		AT4G01280	4.56537e-06	-1.18942	down
	AT5G44440	3.59758e-07	2.65354	up		AT1G03055	0.000762446	-1.63775	down
	AT5G02480	1.90825e-08	1.12512	up		AT5G14260	5.75428e-08	-1.0273	down
	AT1G66670	1.93213e-30	1.95134	up		AT5G54500	5.55397e-11	-1.22692	down
	AT4G17940	9.95996e-07	1.27472	up		AT3G57400	1.47851e-09	-1.37361	down
	AT3G58050	0.00983547	1.05251	up		AT2G05540	8.39928e-31	-2.76242	down
	AT1G66250	0.00838757	1.02879	up		AT3G52060	6.36858e-12	-1.41314	down
	AT3G02210	2.51287e-05	1.4624	up		AT4G24050	4.63931e-14	-1.96647	down
	AT5G57625	1.02715e-10	2.91784	up		ONT.1221	0.00689345	-1.26905	down
	AT2G22620	0.00809084	1.51631	up		ONT.6534	0.00855206	-1.11603	down
	AT1G73960	0.000121288	1.31527	up		AT2G18380	0.00136064	-1.29161	down
	ONT.6518	1.8319e-05	1.76063	up		AT3G44430	3.36362e-18	-1.70389	down
	AT5G48030	0.00032895	1.01445	up		AT3G01890	0.00130182	-1.15693	down
	AT2G26290	0.000153949	1.57327	up		AT1G29460	0.000309212	-1.10952	down
	AT4G12500	0.00201589	2.08868	up		AT4G31150	4.51401e-05	-1.13072	down
	AT1G15210	1.49219e-09	2.46733	up		AT1G21770	2.24939e-09	-1.03854	down
	AT2G46680	1.20308e-17	1.90688	up		AT3G15820	8.45732e-11	-1.43308	down
	AT5G64270	1.57763e-06	1.21562	up		AT3G61470	2.10795e-08	-1.00336	down
	AT4G00440	0.00215835	1.21217	up		AT1G51110	3.53988e-05	-1.3199	down
	AT2G23540	0.000460871	1.26289	up		AT1G10140	5.98566e-06	-1.21075	down
	AT4G29020	9.10035e-27	2.25874	up		AT2G43820	1.05339e-14	-1.83158	down
	AT1G29220	2.27934e-07	1.20763	up		AT3G62950	2.32003e-09	-1.61866	down
	AT4G02270	5.52889e-08	2.18056	up		AT1G58340	1.29951e-07	-1.81713	down
	AT1G07430	0.0064386	1.24516	up		AT1G60230	3.72916e-07	-1.26319	down
	AT5G50915	0.00452596	1.73283	up		AT4G15920	3.31094e-09	-1.02263	down
	AT4G38760	8.21744e-06	1.35968	up		AT3G21670	9.20503e-06	-1.53471	down
	AT5G27470	1.21316e-10	1.11282	up		AT3G15353	5.01723e-08	-1.12812	down
	AT4G02330	2.07493e-11	3.80728	up		AT4G15760	1.38449e-07	-1.18071	down
	AT3G19740	2.11382e-05	1.24087	up		AT5G10860	4.56084e-12	-1.11271	down
	AT4G13390	0.00465778	1.6128	up		AT1G05690	0.00233519	-1.56492	down
	AT4G25220	0.00154292	2.13444	up		AT1G21400	4.07338e-24	-2.29513	down
	AT2G40815	0.00234207	1.10931	up		AT2G21950	9.54818e-10	-1.37579	down
	AT1G05710	6.7574e-05	1.0971	up		AT3G15760	6.88429e-14	-2.29245	down
	AT1G08620	2.10838e-05	1.52851	up		AT1G57870	2.49256e-05	-1.09615	down
	AT3G61150	1.92703e-07	1.35298	up		AT5G54310	1.80898e-08	-1.11153	down
	AT2G44900	0.00603563	1.11519	up		AT3G26280	9.3058e-18	-2.38361	down
	AT2G26695	0.00642493	1.64514	up		AT5G19080	0.000105869	-1.23428	down
	AT5G47720	1.95638e-06	1.09021	up		AT5G47390	4.95673e-12	-1.50186	down
	AT1G10370	0.00888328	1.28039	up		AT2G19830	3.06509e-13	-1.13942	down
	AT3G46740	8.36449e-06	1.16389	up		AT4G37670	0.00756174	-1.16603	down
	AT5G05290	0.000657833	1.84364	up		AT3G14680	3.01825e-05	-1.15706	down
	AT1G79570	0.00152317	1.19201	up		AT2G29170	9.43797e-08	-1.87028	down
	AT1G58250	7.62163e-06	1.7581	up		AT2G47930	0.000167792	-1.08824	down
	AT2G33170	0.00682295	1.15096	up		AT2G03340	1.50644e-08	-1.33113	down
	AT3G23920	4.73198e-09	1.36178	up		AT5G44260	4.81306e-15	-1.87231	down
	AT3G16940	4.24011e-08	1.33207	up		AT1G67600	1.17278e-05	-1.47732	down
	AT4G24140	0.00928128	1.22385	up		AT2G33830	1.12881e-26	-1.77561	down
	AT2G04030	5.14206e-12	1.44582	up		AT5G07630	2.46873e-07	-1.41559	down
	AT5G42390	2.80754e-05	1.00905	up		AT1G24530	0.000316443	-1.03681	down
	AT2G28950	2.15038e-07	1.2011	up		ONT.12043	8.49311e-13	-2.22246	down
	AT1G75040	0.000980242	2.14574	up		AT1G05560	3.76904e-08	-1.2376	down
	AT3G59280	3.53606e-10	1.06914	up		AT5G62020	6.35491e-06	-1.57997	down
	AT5G33370	3.67948e-07	2.42804	up		AT4G26710	3.54181e-10	-1.09115	down
	AT1G52370	6.65266e-22	1.85007	up		AT5G21170	6.76338e-14	-1.3446	down
	AT5G11700	0.00244254	1.15294	up		AT5G04110	8.01648e-05	-1.19527	down
	AT3G08770	8.48761e-16	2.6613	up		AT2G01340	1.10069e-05	-1.10577	down
	AT5G48610	0.00527482	1.14207	up		AT5G49690	0.000558447	-1.88742	down
	AT5G35210	2.32573e-06	1.48737	up		AT1G22470	0.00054824	-1.98432	down
	AT1G01950	2.48102e-05	1.06834	up		AT3G48360	2.88599e-11	-1.47946	down
	AT5G07030	6.88846e-11	1.73489	up		AT5G45830	2.12248e-07	-3.24925	down
	AT4G24780	5.14015e-05	1.13261	up		AT4G39100	1.3288e-13	-1.26247	down
	AT5G16200	3.40399e-05	1.30681	up		AT3G27050	1.54371e-08	-1.14314	down
	AT1G16400	1.12093e-07	3.5381	up		AT3G16740	2.50607e-05	-1.09248	down
	AT1G01800	1.142e-10	1.04802	up		AT1G70580	2.90452e-13	-1.35342	down
	ONT.7760	0.00166273	1.66201	up		AT5G13760	0.00013558	-1.22425	down
	AT3G23670	0.00559604	1.88977	up		AT3G62690	0.00355859	-1.02478	down
	AT1G16800	0.00325664	1.33254	up		AT4G27450	6.47453e-25	-2.22265	down
	AT5G64080	3.68099e-15	3.11891	up		AT3G63390	1.04931e-07	-1.17005	down
	AT5G40860	0.00922824	1.70336	up		AT4G21320	2.92231e-08	-1.7973	down
	AT5G23530	2.22087e-23	2.84712	up		AT1G29760	4.25336e-05	-1.17143	down
	AT4G32920	0.00781729	1.26916	up		AT5G24470	3.54581e-07	-1.18904	down
	AT5G58390	6.32686e-06	2.46634	up		ONT.10164	5.81125e-07	-2.65492	down
	AT1G09240	9.1321e-07	1.32919	up		AT5G03180	0.00106223	-1.16727	down
	AT5G39570	6.31192e-10	1.02443	up		AT1G21680	2.55265e-22	-1.62015	down
	AT2G22610	1.11929e-11	3.38417	up		AT1G80650	9.39069e-06	-1.1895	down
	AT4G17970	0.00894774	1.18827	up		AT5G66570	3.78088e-13	-1.2216	down
	AT3G49580	2.18241e-23	4.07748	up		AT4G20690	4.60628e-06	-2.09134	down
	AT5G37690	1.10605e-08	2.15741	up		AT5G60280	0.00921647	-1.40511	down
	AT1G21440	1.2494e-22	2.54046	up		AT2G35230	3.97443e-05	-1.30827	down
	AT4G17030	2.57679e-18	2.99351	up		AT5G12130	1.07919e-09	-1.15636	down
	AT5G63270	0.000321086	2.45354	up		AT3G47470	2.56764e-12	-1.70586	down
	AT5G07460	5.27271e-21	2.45588	up		AT5G14420	1.5063e-06	-1.21722	down
	AT5G15960	5.17781e-07	2.81804	up		AT4G10925	6.96742e-09	-1.3722	down
	AT3G02710	1.26197e-16	1.76905	up		AT3G12120	1.11893e-08	-1.01362	down
	AT3G62460	0.00106297	1.36995	up		AT4G25570	4.81027e-11	-1.06571	down
	ONT.16528	0.0073295	1.79455	up		AT2G47180	6.07999e-09	-2.14887	down
	AT2G31660	1.88688e-05	1.4525	up		AT2G39870	1.68033e-07	-1.30469	down
	AT4G08850	8.72112e-10	1.45975	up		AT2G18670	8.34295e-06	-1.26287	down
	AT2G27550	5.79215e-14	2.14819	up		AT1G07350	7.95066e-08	-1.22224	down
	AT2G20840	1.50878e-05	1.22834	up		AT2G24420	1.83844e-12	-1.32457	down
	AT2G45920	1.10778e-14	2.01204	up		AT5G50665	3.75931e-06	-2.86559	down
	AT5G17220	6.66402e-08	3.40736	up		AT5G14970	2.83939e-13	-1.27226	down
	AT1G66200	3.38246e-19	1.55063	up		AT4G15990	1.05799e-16	-3.30789	down
	AT3G08610	5.54073e-10	1.09262	up		AT4G37080	6.47399e-08	-1.41982	down
	AT5G05590	8.60954e-19	2.60328	up		AT2G05100	1.01694e-05	-2.29323	down
	AT5G44430	3.13513e-07	3.44388	up		AT4G23290	9.47935e-05	-1.17837	down
	AT4G18020	5.21714e-05	1.19138	up		AT3G53530	1.97032e-05	-1.07435	down
	AT1G53830	9.2938e-07	2.45341	up		AT5G44585	3.66344e-13	-2.23641	down
	AT4G12510	9.19316e-16	3.40752	up		AT2G22860	0.000118134	-1.01363	down
	AT1G51140	6.00371e-06	1.04278	up		AT5G63760	0.000154505	-1.00979	down
	AT5G48070	2.69649e-06	2.58938	up		AT2G39570	1.25279e-18	-1.52937	down
	AT1G36160	2.86856e-30	2.61033	up		ONT.199	0.00420204	-1.01864	down
	AT5G41460	1.15204e-05	2.38629	up		AT2G46070	1.16959e-07	-1.47259	down
	AT1G54010	1.0753e-10	1.30137	up		AT3G54890	6.09249e-18	-1.80367	down
	AT1G28420	2.61626e-12	2.28513	up		AT2G28120	8.18349e-06	-1.45289	down
	AT4G39670	6.9837e-05	1.4845	up		AT3G14090	0.0014832	-1.07353	down
	AT1G41830	1.44406e-08	1.44254	up		AT3G06330	1.22909e-12	-1.8374	down
	AT4G05020	8.46216e-08	2.06748	up		AT5G57040	2.80091e-13	-1.32713	down
	AT2G39030	1.79533e-17	5.11964	up		AT1G63260	5.15406e-05	-1.24013	down
	AT3G46960	2.39921e-05	1.55482	up		AT1G64780	0.00115396	-1.05837	down
	ONT.1651	6.85089e-07	1.71302	up		AT5G63470	7.67696e-09	-1.15083	down
	AT4G35940	0.00317232	1.19579	up		AT5G64500	2.22166e-19	-1.62432	down
	AT2G01180	8.74382e-09	1.61513	up		AT1G36060	2.58709e-21	-2.35964	down
	AT1G54970	4.89855e-07	2.70858	up		AT2G44420	0.000657931	-1.09536	down
	AT5G10580	3.60539e-10	1.63669	up		ONT.13122	0.00729383	-1.65594	down
	AT2G43040	0.00120027	1.86236	up		AT1G10155	0.00325094	-1.07319	down
	AT4G26270	0.00794362	1.10776	up		AT1G13080	7.4359e-08	-1.29113	down
	AT5G43170	3.29447e-05	2.52802	up		AT5G14780	7.12991e-12	-1.09363	down
	AT2G29140	2.53562e-24	2.68971	up		AT2G22090	0.000432864	-1.1204	down
	AT4G17470	5.97915e-05	2.78698	up		AT4G31040	1.79977e-08	-1.09248	down
	AT3G09810	2.14384e-27	2.26306	up		AT1G50600	4.18253e-08	-1.21163	down
	AT2G38530	2.8105e-42	3.36092	up		AT4G37295	0.00207496	-1.12721	down
	AT5G67060	0.000339242	1.30437	up		AT3G25210	0.00233981	-1.10046	down
	AT2G16440	3.90798e-12	2.78139	up		AT4G24700	0.00235065	-1.31178	down
	AT1G02080	0.000637854	1.26636	up		AT3G62290	4.91814e-15	-1.33861	down
	AT5G20490	3.74606e-05	1.41452	up		AT2G36630	0.00198144	-1.02986	down
	AT3G22235	5.05684e-05	2.0789	up		AT3G17650	2.27857e-08	-1.17202	down
	AT5G61310	4.1446e-05	1.09258	up		AT4G34610	0.000497286	-1.14808	down
	AT2G35380	0.000426526	1.57019	up		AT3G46670	0.000343002	-1.12957	down
	AT4G28520	1.4402e-08	3.78051	up		AT1G61300	0.000284028	-1.1702	down
	AT2G05440	4.14185e-23	2.42384	up		AT3G60220	0.00334214	-1.01672	down
	AT2G17630	5.57441e-05	1.76264	up		AT4G29870	2.16051e-09	-1.19892	down
	AT1G64930	4.92952e-05	2.81331	up		AT4G07820	2.68796e-19	-2.36219	down
	AT1G02950	0.000223179	1.48738	up		AT3G56140	2.60144e-06	-1.1184	down
	AT2G35040	1.43701e-07	1.05751	up		AT1G01240	9.92696e-08	-1.17314	down
	AT2G41800	0.00124553	1.03091	up		AT2G01270	1.14234e-12	-1.38459	down
	AT2G14890	2.60895e-14	1.25131	up		ONT.18719	0.000136897	-1.36665	down
	AT3G03710	5.65421e-06	1.34107	up		AT1G70300	0.00127115	-1.10395	down
	AT5G13900	3.07791e-15	3.05759	up		AT2G41680	7.39942e-10	-1.11357	down
	AT3G24520	5.77319e-12	2.2176	up		AT2G17440	1.21071e-09	-1.4972	down
	AT4G04810	4.14464e-22	3.05949	up		AT1G32928	2.30281e-09	-1.43771	down
	AT5G45670	1.8986e-11	1.93189	up		AT5G65400	9.75522e-06	-1.12541	down
	AT2G25300	0.00358214	1.05052	up		AT1G32700	1.26348e-07	-1.53935	down
	AT5G56660	4.13301e-05	1.26311	up		AT3G15570	2.08287e-05	-1.15904	down
	AT4G04990	4.53245e-06	1.58478	up		AT1G80380	1.0545e-13	-1.08539	down
	AT5G38700	1.29754e-06	3.15349	up		AT1G69160	2.10866e-17	-2.3033	down
	AT2G01300	0.000528795	1.37247	up		AT4G31050	1.07602e-05	-1.26163	down
	AT3G54180	8.41928e-11	2.55927	up		AT1G44820	7.6032e-07	-1.14464	down
	AT2G42060	1.32158e-09	2.52251	up		AT5G18670	0.00207305	-1.0057	down
	AT5G53820	6.34003e-08	3.44537	up		AT1G75690	9.34476e-17	-1.45432	down
	AT1G65860	2.10834e-14	4.53268	up		AT4G30820	0.000194628	-1.03863	down
	AT5G66780	3.52385e-08	3.36825	up		AT3G20210	0.000860253	-1.78776	down
	AT3G29030	6.41426e-06	1.33541	up		AT4G23870	6.00514e-08	-1.29974	down
	AT5G67530	1.24501e-06	1.32503	up		AT5G08440	0.0021391	-1.12367	down
	AT3G16900	0.000634843	2.07794	up		AT3G14750	0.000282816	-1.19641	down
	AT2G22510	2.78713e-10	1.94398	up		AT3G06960	8.75895e-06	-1.07706	down
	AT3G25780	2.1481e-08	2.04999	up		AT1G52510	7.48698e-10	-1.04283	down
	AT3G10710	1.80707e-06	2.52768	up		AT5G56550	2.17048e-17	-2.76811	down
	AT1G04330	0.000946111	2.27778	up		AT5G35560	7.12127e-10	-1.65555	down
	AT1G53520	3.244e-20	1.98768	up		AT2G48010	0.00386239	-1.16015	down
	ONT.6326	7.31298e-05	2.60755	up		AT1G16730	1.33834e-07	-1.86422	down
	AT5G02490	0.00165653	1.73868	up		AT5G43520	6.26274e-09	-2.37484	down
	AT1G05310	6.52693e-08	2.03696	up		AT2G01600	7.5887e-07	-1.34915	down
	AT1G01040	0.00463502	1.19593	up		AT3G47800	3.45718e-10	-1.74133	down
	AT2G02560	1.29058e-05	1.24814	up		AT1G01580	6.59746e-05	-1.92217	down
	AT5G48900	8.85502e-07	1.35292	up		AT2G22980	0.00135485	-1.18364	down
	AT3G15540	7.58524e-05	1.62685	up		AT1G75800	1.10662e-12	-1.2031	down
	AT1G74710	0.0029191	1.26254	up		AT3G13750	5.06062e-07	-1.16484	down
	AT4G25250	0.00322572	1.61268	up		AT1G04985	2.09314e-09	-1.0896	down
	AT5G24140	0.000205266	2.02056	up		AT3G50010	0.0052034	-1.68318	down
	AT2G47800	3.30687e-11	2.43808	up		AT2G45180	3.83302e-10	-1.2011	down
	AT5G65020	2.60019e-18	1.5459	up		AT1G55510	2.31152e-06	-1.19544	down
	AT4G01010	0.00172851	1.51243	up		AT1G47530	4.2482e-07	-1.06834	down
	AT2G03505	0.00287429	1.96437	up		AT4G27310	5.07395e-12	-2.67614	down
	AT4G38230	0.00158297	1.86182	up		AT5G38510	1.18642e-11	-1.25495	down
	AT2G23630	1.30342e-05	2.99573	up		AT1G78660	1.52457e-09	-1.0694	down
	AT1G78490	4.50836e-15	2.51093	up		AT5G57550	1.55355e-25	-3.3501	down
	AT5G01330	0.00877781	1.51235	up		AT4G37190	0.00502486	-1.17739	down
	AT5G19090	1.25958e-09	2.92061	up		AT2G16380	0.000617198	-1.01654	down
	AT3G09270	1.79281e-10	2.04099	up		AT1G16260	4.27733e-08	-1.88172	down
	AT2G31040	9.78376e-17	1.28672	up		AT2G32460	7.50817e-05	-2.21815	down
	AT1G80700	3.1563e-10	1.19994	up		AT5G07590	0.00388296	-1.00106	down
	AT3G45140	1.73736e-06	3.3345	up		AT4G29910	0.00177805	-1.00153	down
	AT2G45750	0.00111467	1.82936	up		AT3G13310	2.17791e-14	-1.9162	down
	AT1G10970	2.09763e-18	2.34703	up		AT3G09160	0.000177991	-1.27266	down
	AT1G27030	1.68022e-07	1.33963	up		AT1G26120	1.50484e-05	-1.08743	down
	AT1G26820	4.28741e-07	1.89026	up		AT4G34730	4.96993e-07	-1.07762	down
	AT5G64310	0.000593878	1.962	up		AT4G09010	2.08706e-13	-1.31116	down
	ONT.17672	0.000385964	2.42552	up		AT1G14210	5.96572e-07	-1.13513	down
	AT3G20630	2.9346e-07	1.35051	up		AT4G34950	7.97602e-06	-1.309	down
	AT5G64890	3.48595e-05	2.45485	up		AT1G64740	1.97063e-10	-1.49171	down
	AT1G63860	5.4172e-07	2.31175	up		AT5G67440	0.000609452	-1.21632	down
	AT2G22400	2.27646e-06	1.16777	up		AT3G63140	1.75501e-16	-1.32516	down
	AT5G09480	2.04959e-10	2.1634	up		AT1G49240	1.2234e-11	-1.07794	down
	AT2G38750	2.14219e-08	1.24669	up		AT2G40980	8.09005e-05	-1.22656	down
	AT4G26660	0.00421107	1.52842	up		AT1G01430	1.0256e-14	-1.54229	down
	AT3G22840	0.000101549	2.11481	up		AT1G43670	2.8636e-22	-1.46957	down
	AT5G14760	4.53708e-06	2.50812	up		AT1G76590	7.135e-14	-1.9922	down
	AT1G18090	0.00859127	1.37602	up		AT5G41080	5.11311e-09	-1.84387	down
	AT1G17345	0.000492989	1.50832	up		AT3G15750	0.00904327	-1.09194	down
	AT5G41000	0.00637498	1.27419	up		AT5G40500	2.3534e-17	-1.71558	down
	AT3G54940	0.000330752	2.15417	up		AT1G71990	0.00119968	-1.20853	down
	AT2G34490	5.38548e-05	2.06584	up		AT1G19540	0.00116572	-1.08408	down
	AT3G43190	0.00954471	1.55869	up		AT2G39550	7.60511e-06	-1.08986	down
	AT2G47200	2.75969e-14	2.42183	up		ONT.15400	1.6844e-05	-2.51336	down
	AT5G64850	0.00281258	1.04603	up		AT5G20230	1.70001e-06	-2.53669	down
	AT3G25610	0.000186269	2.07683	up		AT4G25970	3.42156e-09	-1.15518	down
	AT1G64390	6.35904e-23	2.94529	up		AT1G55530	2.18569e-06	-1.08003	down
	AT3G57660	0.0032785	1.56373	up		AT5G63160	1.1375e-12	-1.95247	down
	AT5G13200	1.93602e-08	1.81426	up		AT2G42280	7.24886e-05	-1.07885	down
	AT4G30180	0.000100294	2.15196	up		AT1G11170	0.00478731	-1.02928	down
	AT1G02205	0.000357515	1.0593	up		AT4G36650	4.34705e-07	-1.43399	down
	AT5G16910	0.000456912	1.33091	up		AT2G34170	9.70209e-07	-1.29549	down
	AT4G34830	3.56711e-05	1.08945	up		AT1G75180	1.19589e-07	-1.03598	down
	AT2G01830	0.000106106	1.47523	up		AT4G33510	4.50752e-10	-1.01928	down
	AT5G45280	1.87942e-13	1.63224	up		AT1G78700	8.42247e-05	-1.07792	down
	AT1G05450	0.000240421	2.57084	up		AT5G05965	0.00540784	-1.28641	down
	AT5G65460	0.00405957	1.02959	up		AT5G20250	1.19071e-06	-2.19101	down
	AT5G46530	0.000239445	1.31176	up		AT5G45220	0.000184559	-2.41521	down
	AT2G32810	3.31578e-36	2.80788	up		AT3G50270	4.93916e-05	-1.06919	down
	AT5G64900	1.23626e-08	2.44293	up		AT1G77210	2.33973e-11	-1.92134	down
	AT1G07985	0.000243783	1.13762	up		AT5G48990	0.00602498	-1.03087	down
	AT2G34300	1.7748e-08	1.49527	up		AT4G28540	1.97272e-09	-1.18858	down
	AT2G44300	1.99296e-08	1.97869	up		AT3G06380	3.47971e-07	-1.03774	down
	AT4G16660	4.58462e-05	1.11463	up		AT3G03470	0.00138969	-1.36212	down
	AT5G04020	1.061e-05	1.8057	up		AT3G58460	4.2775e-09	-1.22258	down
	AT4G04610	3.83856e-13	2.17916	up		ONT.2711	3.46494e-17	-2.26462	down
	AT4G37070	6.13939e-06	1.18878	up		AT1G12010	2.41524e-09	-2.14117	down
	AT4G25820	4.24039e-25	3.48459	up		AT3G18320	5.10155e-14	-1.99603	down
	AT3G22240	1.05211e-05	1.15301	up		AT4G36670	3.59441e-11	-1.71768	down
	AT2G33800	1.34493e-14	1.39052	up		ONT.108	4.24543e-12	-3.08434	down
	AT1G16850	1.82723e-21	3.20425	up		AT3G48530	1.85618e-10	-1.08074	down
	AT1G02940	0.000712217	2.25597	up		AT3G46600	1.37909e-05	-2.1313	down
	AT5G41670	4.61294e-71	3.34641	up		AT1G06645	9.21486e-13	-1.7668	down
	AT5G38710	0.000421062	2.33184	up		AT1G65650	3.39445e-08	-1.14949	down
	AT3G06160	3.10659e-05	2.23336	up		AT2G45000	0.000328257	-1.14083	down
	AT1G02930	9.05137e-38	3.97606	up		AT3G16180	5.24266e-08	-1.34115	down
	AT1G31280	0.000408168	1.90697	up		AT3G14200	2.10629e-05	-1.46006	down
	AT1G52760	1.19125e-08	1.23771	up		AT2G36750	7.3442e-11	-3.63896	down
	AT1G58602	1.21011e-31	2.35812	up		AT3G15620	0.000517762	-1.00412	down
	AT1G08500	1.27832e-05	1.14057	up		AT4G32680	1.81057e-08	-1.20886	down
	AT5G35940	0.00108845	1.3954	up		AT5G28770	6.46141e-18	-1.88757	down
	AT3G51460	7.08615e-07	1.09929	up		AT3G16350	0.00507547	-1.02667	down
	AT5G06130	4.32234e-08	1.07985	up		AT3G57190	5.68697e-06	-1.49938	down
	AT5G09800	2.26474e-06	2.21672	up		AT1G31830	2.93518e-07	-1.37411	down
	AT4G18280	1.97089e-06	1.658	up		AT4G05150	4.73365e-15	-1.31268	down
	AT5G05730	1.21066e-13	1.48699	up		AT1G03790	2.39019e-05	-1.82822	down
	AT5G13740	1.55807e-16	1.80251	up		AT4G27700	4.88999e-08	-1.10551	down
	AT5G65870	5.97549e-05	1.75942	up		AT4G24180	0.000347126	-1.64513	down
	AT5G54670	2.71812e-09	2.3377	up		AT5G10280	2.2877e-06	-1.72102	down
	AT5G24313	0.00193292	1.92249	up		AT1G12520	1.45671e-08	-1.3821	down
	AT3G18790	1.04992e-08	1.32047	up		AT3G27350	0.00458582	-1.00373	down
	AT5G10990	0.00290745	1.76372	up		AT2G42750	4.19456e-09	-1.166	down
	AT5G67510	2.75969e-08	1.38548	up		AT5G59590	1.40926e-07	-2.26433	down
	AT5G55400	0.00565174	1.08912	up		AT2G24820	1.11715e-07	-1.07509	down
	AT1G27930	1.23633e-23	1.98646	up		AT3G02280	0.00131978	-1.18564	down
	AT1G09780	3.80673e-34	2.32054	up		AT3G21870	2.96489e-06	-1.45764	down
	AT4G15620	7.21542e-06	1.02475	up		AT4G39660	5.49762e-08	-1.27367	down
	ONT.10772	7.41318e-06	1.82047	up		AT1G78460	3.80004e-11	-1.23326	down
	AT1G55325	0.00510415	1.51969	up		AT5G12950	1.8197e-08	-1.35469	down
	AT2G18230	1.24255e-09	1.60179	up		AT3G43850	3.41222e-22	-3.18423	down
	AT1G80280	0.000171778	1.28276	up		AT4G23840	9.16559e-07	-1.50622	down
	AT1G79820	1.09288e-21	2.75078	up		AT4G37220	4.75632e-26	-3.75124	down
	AT3G49120	1.44299e-22	2.1655	up		AT1G76410	4.74804e-34	-2.86507	down
	AT5G66390	8.3663e-15	2.08202	up		ONT.7905	0.000355951	-1.42139	down
	AT5G36001	0.00154428	2.1913	up		AT1G30110	4.83262e-07	-1.23205	down
	AT1G28200	1.94561e-09	1.09855	up		AT2G40630	0.00173979	-1.0999	down
	AT4G38620	3.40364e-18	2.02466	up		AT1G19310	3.12124e-08	-1.09184	down
	AT4G37450	8.47874e-12	2.31414	up		AT3G15500	2.90931e-10	-2.00062	down
	AT3G48180	0.000140403	1.24152	up		AT3G54690	2.14105e-10	-1.33359	down
	AT3G13530	1.49422e-06	1.80598	up		AT1G14890	1.36369e-11	-1.2276	down
	AT1G14960	4.22175e-09	2.90415	up		AT5G59440	3.65482e-10	-1.27041	down
	AT3G23570	7.0323e-09	1.16277	up		ONT.2551	5.69722e-06	-2.37519	down
	AT1G56050	6.06587e-09	1.22261	up		AT5G05320	1.00416e-06	-1.24968	down
	AT1G22510	0.000285707	1.17014	up		ONT.4169	2.5277e-06	-1.23895	down
	AT1G03940	0.00708927	1.47902	up		AT4G04340	1.87124e-13	-1.41234	down
	AT3G53190	4.71984e-05	1.2196	up		AT3G11945	7.32661e-09	-1.08152	down
	AT3G05040	3.00866e-05	1.79213	up		AT3G12250	0.000123841	-1.15418	down
	AT2G05910	0.000337683	1.74776	up		AT5G63450	0.000123917	-1.42074	down
	AT1G04310	0.00408221	1.33303	up		AT2G13960	0.000297351	-1.51929	down
	ONT.17634	0.00252484	1.18417	up		AT5G57640	0.000182926	-1.85137	down
	AT2G31960	8.38705e-06	1.30815	up		AT5G08330	3.33632e-08	-1.0927	down
	AT1G09210	6.71742e-13	1.28312	up		AT1G22430	5.89977e-07	-1.00225	down
	AT5G07475	2.42257e-13	2.67159	up		AT5G18760	0.000101589	-1.05152	down
	AT5G07700	1.45022e-05	2.98339	up		AT1G59740	0.000259553	-1.28032	down
	AT3G60245	9.69915e-08	1.19713	up		AT5G49960	2.12458e-07	-1.91014	down
	AT1G52040	0.00257629	2.12604	up		AT5G63250	0.000408076	-2.432	down
	AT5G10210	5.5303e-05	1.80291	up		AT4G18940	0.00568373	-1.3713	down
	AT1G01960	2.50485e-17	2.79244	up		AT3G61580	5.16169e-16	-1.92018	down
	AT5G17980	0.00686271	1.80308	up		AT5G19770	1.58185e-07	-1.03398	down
	AT3G03780	4.03986e-10	1.45322	up		AT1G30720	0.00139771	-1.00492	down
	AT3G14310	1.0287e-11	1.32443	up		AT3G09350	0.000688955	-1.091	down
	AT3G07390	0.00538474	1.02927	up		AT5G55570	0.00353904	-1.85161	down
	AT5G13220	0.000146258	1.80337	up		AT1G29100	0.000259892	-2.3224	down
	AT1G17190	6.87055e-08	1.2195	up		AT1G72160	1.8912e-09	-1.07022	down
	AT3G61990	9.18752e-12	1.93528	up		AT3G01550	0.00425771	-1.29392	down
	AT1G51913	0.000233339	2.57591	up		AT1G55670	1.64561e-10	-1.06386	down
	AT4G08910	0.000103723	2.70398	up		AT5G20120	1.66841e-06	-1.07939	down
	AT3G55500	0.000270241	2.49333	up		AT1G80180	9.4733e-21	-1.63841	down
	AT4G29010	6.60635e-08	1.05418	up		AT5G57887	2.59851e-15	-1.26666	down
	AT2G47000	7.56002e-09	2.46889	up		AT3G52526	3.04642e-05	-1.30385	down
	AT3G02640	3.59598e-10	1.92574	up		AT2G23840	1.01665e-19	-2.21584	down
	AT2G25680	0.000741662	1.63469	up		AT1G62510	2.92015e-12	-1.52032	down
	AT3G23150	0.00599948	1.42737	up		AT2G22540	6.15945e-10	-1.12046	down
	AT3G05640	0.000622113	1.14077	up		AT2G32885	0.00877933	-1.28866	down
	AT4G34900	7.47971e-05	1.85175	up		AT1G18810	0.00715036	-1.23108	down
	AT5G11850	8.53326e-05	1.07526	up		AT1G09480	0.0023109	-1.06881	down
	AT2G19570	2.1526e-08	1.98425	up		AT1G29090	8.15869e-10	-1.83344	down
	AT1G61240	0.00297429	1.17309	up		AT4G39780	0.00117156	-1.4642	down
	AT5G20950	3.63209e-13	1.64508	up		AT3G10020	4.72637e-22	-2.00471	down
	AT4G12030	5.30612e-17	4.20034	up		AT4G34020	1.00609e-11	-1.69362	down
	AT3G59220	2.8254e-07	2.51135	up		AT5G02180	1.59195e-07	-2.15682	down
	AT1G29418	0.00153735	2.19103	up		AT1G32560	5.16937e-13	-2.31122	down
	AT3G07070	0.000719936	2.18202	up		AT4G23060	6.8712e-06	-1.13087	down
	AT3G44340	0.000285817	1.37156	up		AT4G10080	2.04488e-09	-1.10088	down
	AT1G71170	5.83411e-05	1.11848	up		AT1G54740	5.58794e-07	-1.08176	down
	AT5G24780	4.6345e-07	2.29107	up		AT5G65010	1.0945e-14	-1.19787	down
	AT3G22890	5.93205e-13	1.53438	up		ONT.15439	0.00394838	-1.77474	down
	AT5G39320	3.3012e-07	1.11123	up		AT4G38160	2.61615e-14	-1.32474	down
	AT5G07350	2.70461e-08	1.15661	up		AT4G27950	1.83241e-06	-2.04162	down
	AT1G27470	2.17682e-06	1.5793	up		AT4G11570	1.55203e-08	-1.09819	down
	AT1G42470	6.59203e-06	1.88746	up		ONT.22	0.000214827	-1.12239	down
	AT3G20810	2.73536e-10	1.16504	up		AT2G41160	2.98932e-07	-1.11109	down
	AT1G52000	8.02319e-13	4.21316	up		AT3G54320	0.00356811	-1.31997	down
	AT1G05210	0.00401107	1.06146	up		AT4G39460	7.37837e-08	-1.00433	down
	AT4G27230	1.23211e-28	2.03903	up		AT2G42300	6.90333e-08	-1.155	down
	AT3G20470	2.09291e-37	4.19948	up		AT5G03570	1.7178e-05	-1.6917	down
	AT3G59900	0.000349754	1.55184	up		AT3G56130	1.61329e-11	-1.1867	down
	AT4G23680	1.57451e-39	3.14162	up		AT1G24440	9.52779e-11	-1.48517	down
	AT4G08570	0.00414545	1.94951	up		AT1G34110	0.000240143	-1.11574	down
	AT2G27389	0.000228144	1.8738	up		AT5G05890	1.0289e-08	-1.2083	down
	AT5G24090	0.000203145	1.32045	up		AT4G16480	0.000114959	-1.29295	down
	AT5G25250	0.00138185	1.97491	up		AT3G17470	1.38576e-08	-1.1472	down
	AT2G42610	0.000169084	2.18761	up		AT4G12320	3.90932e-08	-1.37272	down
	ONT.5645	0.00441258	1.12729	up		AT4G02715	7.71423e-07	-1.14169	down
	AT2G37460	9.79413e-08	2.01608	up		AT1G10610	0.000177179	-1.19376	down
	AT1G09270	3.4218e-16	1.39475	up		AT4G04020	2.31182e-05	-1.09657	down
	AT5G42020	3.23194e-09	1.18175	up		AT3G56360	3.42378e-06	-1.05119	down
	AT1G08420	4.64161e-15	2.08467	up		AT3G26310	0.00699174	-1.17496	down
	AT2G41770	4.8319e-05	1.30862	up		AT5G50970	0.00257811	-1.19852	down
	AT5G24030	0.000365971	1.30002	up		AT5G37360	1.57229e-10	-1.35233	down
	AT2G18100	0.00805331	1.76652	up		AT5G16970	1.46344e-13	-1.35577	down
	AT3G28070	2.97458e-05	1.17282	up		AT5G57565	0.00213094	-1.13094	down
	AT5G38900	1.6682e-05	2.68121	up		AT5G10900	0.00111552	-1.43386	down
	AT4G36880	3.1778e-05	1.3101	up		AT5G25240	1.29865e-05	-1.05573	down
	AT1G17180	4.80797e-31	3.97717	up		AT1G69570	6.18246e-07	-2.15045	down
	AT3G21640	7.65918e-10	1.80405	up		AT1G20030	1.57197e-08	-1.28177	down
	AT4G18430	9.8537e-05	1.74324	up		AT2G20990	1.39019e-09	-1.04342	down
	ONT.4098	0.00605073	1.68392	up		AT5G62360	4.9869e-09	-1.42125	down
	AT2G43390	0.000130046	2.11367	up		AT2G25780	5.57466e-13	-3.80062	down
	AT1G12880	0.00687016	1.76163	up		AT3G56350	6.29965e-08	-2.26352	down
	AT2G01200	0.00848124	1.48138	up		AT5G54230	1.68837e-12	-2.50399	down
	AT5G57800	1.83031e-06	1.09487	up		AT1G10770	1.63135e-06	-1.72017	down
	AT1G66430	1.63093e-12	1.27215	up		AT3G62560	6.62491e-09	-1.04183	down
	AT1G18950	5.27352e-06	1.09837	up		AT5G51780	0.00019081	-1.15622	down
	AT1G30250	0.000364481	1.95286	up		AT1G78620	1.94013e-06	-1.00693	down
	AT3G55110	0.00062433	2.34716	up		AT1G32780	1.35583e-05	-2.58597	down
	AT2G02120	5.56422e-58	4.50439	up		AT2G43010	5.82232e-22	-2.27665	down
	AT5G07740	0.00254998	1.58536	up		ONT.15411	0.000194586	-2.54685	down
	AT5G06910	2.97855e-09	1.21766	up		AT5G08340	1.27469e-06	-1.278	down
	AT5G42800	3.60739e-07	3.42515	up		AT1G16320	1.56781e-07	-1.03202	down
	ONT.701	0.0074146	1.7899	up		AT2G34420	3.38737e-44	-2.7136	down
	AT2G25430	9.72056e-08	1.30715	up		AT1G56300	3.16126e-10	-1.14309	down
	AT4G26690	6.07635e-09	1.5685	up		AT5G54585	1.78498e-34	-2.8469	down
	AT5G50570	7.69138e-11	1.74866	up		AT4G31720	5.90624e-26	-1.86344	down
	AT3G53650	0.00412557	1.41942	up		AT4G37150	1.19274e-11	-1.9489	down
	AT4G09570	8.77872e-16	1.81079	up		AT3G47500	6.10232e-16	-2.83134	down
	AT3G26460	0.000190365	1.71694	up		AT2G29330	4.25395e-23	-2.97568	down
	AT4G31910	5.77561e-08	1.54782	up		AT3G56730	1.87918e-08	-3.00531	down
	AT5G48530	0.00171529	1.4318	up		AT1G68810	0.00213254	-1.25662	down
	AT1G76790	1.68244e-13	1.45753	up		AT3G62080	0.000876225	-1.03728	down
	AT5G08160	5.51504e-26	2.11543	up		AT5G64280	3.47983e-07	-1.11963	down
	AT3G54600	1.32093e-13	2.26175	up		AT1G15040	3.02313e-29	-3.57174	down
	AT2G37510	0.00375818	1.63657	up		AT3G50750	0.000140596	-1.06563	down
	AT3G26590	5.54135e-05	1.86409	up		AT5G35100	1.00687e-08	-1.16097	down
	AT3G13330	0.00196765	1.24498	up		AT5G35970	7.97629e-07	-1.26477	down
	AT2G03720	7.57614e-05	2.23784	up		AT5G49215	0.00267239	-1.03132	down
	AT1G08280	0.00457248	1.46374	up		AT4G21970	2.9533e-06	-2.89602	down
	AT4G23030	0.00102433	1.77791	up		AT4G20720	0.000100374	-1.26431	down
	AT1G52400	2.05559e-08	3.3356	up		AT4G30310	7.10774e-16	-1.44779	down
	AT1G01750	9.26532e-09	2.30606	up		AT5G65960	2.3416e-09	-1.08965	down
	AT5G53120	1.05907e-07	1.31731	up		AT4G24972	2.02262e-06	-1.03914	down
	AT5G62490	0.00047465	1.70359	up		AT5G59030	2.38246e-11	-1.43839	down
	AT5G50400	5.82826e-20	2.50834	up		AT3G20340	0.00365591	-1.76128	down
	AT5G55730	0.000203637	1.07784	up		AT2G46735	4.89239e-05	-1.08143	down
	AT1G07940	2.26686e-15	1.40394	up		AT1G04530	2.15958e-06	-1.10163	down
	AT1G70830	9.85862e-33	2.59702	up		AT2G13547	4.0686e-09	-3.74337	down
	AT5G59720	0.00333031	1.74779	up		AT5G14740	3.74532e-15	-1.76242	down
	AT1G02050	0.00032512	1.44777	up		AT5G24460	1.33537e-07	-1.16761	down
	AT1G62420	8.58772e-26	3.59548	up		AT1G79020	0.000379868	-1.0364	down
	AT2G17870	2.32483e-05	1.21534	up		AT1G06040	1.55731e-22	-2.2182	down
	AT4G09750	4.56383e-09	1.78819	up		AT1G77930	2.65732e-15	-1.41134	down
	AT4G31850	2.49855e-05	1.15191	up		AT1G36050	1.71575e-09	-1.32883	down
	AT1G22930	3.23467e-15	2.15376	up		AT5G64380	2.50763e-05	-1.04217	down
	AT1G17500	0.000254934	1.60307	up		AT2G25080	1.99804e-23	-1.74966	down
	AT4G33020	3.70898e-49	4.03324	up		AT1G71695	2.05595e-10	-1.13544	down
	AT3G56200	0.000184219	1.30439	up		AT5G16370	1.28902e-06	-1.18363	down
	AT1G05950	0.00698808	1.24311	up		AT3G11930	9.68552e-10	-1.15427	down
	AT5G24380	1.55045e-10	2.14151	up		AT5G24120	4.2441e-05	-1.2482	down
	AT1G19900	5.311e-07	2.3683	up		AT5G18240	0.000372844	-1.16772	down
	AT2G39750	5.3168e-06	1.06082	up		AT5G48430	4.52206e-06	-2.43639	down
	AT5G52882	0.000547542	1.48113	up		AT1G02150	1.66465e-09	-1.14055	down
	AT1G19960	1.01631e-12	1.83571	up		AT2G14170	1.38259e-15	-1.6211	down
	AT2G38940	6.25181e-07	1.65212	up		AT5G24800	3.06549e-10	-1.43168	down
	AT5G18820	2.99471e-06	1.91056	up		AT1G69890	5.18899e-05	-1.01099	down
	AT3G62820	0.000308999	1.3755	up		ONT.13127	3.50866e-06	-1.91038	down
	AT5G51980	8.58843e-16	2.07029	up		AT4G17360	0.000281297	-1.00414	down
	AT5G63980	8.37029e-08	1.17008	up		ONT.12796	0.00201144	-1.79526	down
	AT3G14220	0.000194044	1.14936	up		AT2G36950	1.20277e-09	-1.0806	down
	AT1G12200	5.63854e-05	1.5386	up		ONT.2826	0.000224797	-2.52664	down
	AT5G63660	0.00423551	1.02707	up		AT5G14470	1.72651e-13	-3.45972	down
	AT5G63180	1.12244e-09	1.61296	up		AT3G15850	1.03089e-13	-1.29269	down
	AT5G23220	5.977e-09	2.40121	up		AT3G49790	1.31424e-14	-1.75333	down
	AT5G58860	4.2523e-14	2.93574	up		AT5G15850	0.00459577	-1.22105	down
	AT4G33210	1.03989e-07	1.67163	up		AT1G06570	1.68074e-31	-2.63672	down
	AT4G39960	3.07062e-07	1.33984	up		AT3G57800	3.32354e-10	-1.42336	down
	AT4G10390	0.00737324	1.52666	up		AT3G18773	8.53012e-05	-1.35121	down
	AT5G46900	9.99946e-06	1.13603	up		AT2G39450	6.38749e-09	-1.48403	down
	AT5G38300	0.00737044	1.3455	up		AT4G13800	0.000381715	-2.05625	down
	AT3G14840	7.51898e-06	1.0038	up		AT1G08550	1.04216e-16	-1.39352	down
	AT4G14680	0.00495808	1.09808	up		AT2G24240	3.05534e-11	-1.91323	down
	AT1G78970	1.87026e-11	3.10978	up		AT2G19970	0.00326064	-1.07054	down
	AT1G26910	0.00277129	1.03114	up		AT5G67030	3.75564e-09	-1.3837	down
	AT3G54260	4.67064e-06	1.33064	up		AT5G63780	1.30973e-08	-1.04884	down
	AT4G36010	1.25413e-07	2.32782	up		AT4G25650	1.02573e-14	-1.40849	down
	AT1G75830	5.39581e-19	5.2787	up		AT2G24100	1.54534e-05	-1.29047	down
	AT5G57070	0.000399305	1.51366	up		AT2G46740	4.84492e-10	-1.63154	down
	AT5G15870	3.09466e-08	2.56112	up		AT5G50450	3.27184e-18	-1.91642	down
	AT5G14200	3.03646e-51	6.15932	up		AT2G01520	8.93381e-06	-1.085	down
	AT4G31700	1.73901e-10	1.33072	up		AT5G66160	2.78747e-17	-1.7	down
	AT1G70710	0.00206273	1.26312	up		AT1G10020	3.28429e-08	-1.58309	down
	AT5G25440	0.000853983	1.21365	up		AT4G32590	1.01548e-14	-1.43319	down
	AT5G01500	0.00270711	1.1946	up		AT3G47295	0.00137179	-1.04588	down
	AT2G32860	0.0027533	1.34363	up		AT5G67480	1.88181e-07	-1.38082	down
	AT2G31060	0.00222918	1.02496	up		AT5G17300	0.00414526	-1.16384	down
	AT3G54960	0.000125282	1.15342	up		AT1G28260	0.00405368	-1.11461	down
	AT5G43330	4.16319e-05	1.11773	up		AT3G52070	0.00116189	-1.08696	down
	AT3G55760	8.6552e-05	1.07226	up		AT2G43920	1.03412e-24	-2.43952	down
	AT3G25760	5.53966e-09	2.94606	up		AT5G67300	9.22177e-05	-1.05154	down
	AT3G28310	5.1502e-08	3.25862	up		AT1G76600	4.88635e-05	-1.37105	down
	AT3G48440	0.00556971	1.21068	up		AT1G75490	1.63318e-09	-1.83261	down
	AT1G29940	0.0030046	1.10212	up		AT5G10140	2.06875e-14	-1.74724	down
	AT4G28600	9.43079e-06	1.1488	up		AT1G62250	4.66388e-06	-1.10184	down
	AT1G74210	0.000227571	1.3597	up		ONT.2750	6.18949e-05	-1.32293	down
	AT5G51750	0.000135912	1.3622	up		AT1G77720	0.00563348	-1.25023	down
	AT1G20450	3.53985e-30	2.16812	up		AT3G26932	3.84403e-05	-1.34217	down
	AT5G15650	9.57033e-15	1.45993	up		AT4G15490	3.30144e-06	-1.22669	down
	AT2G43100	1.76198e-30	5.57775	up		AT3G16230	7.24896e-06	-1.12024	down
	AT4G02620	3.37101e-19	1.48025	up		AT1G27385	7.18614e-09	-1.14776	down
	AT2G27730	3.80901e-11	1.3373	up		AT1G75220	3.45588e-08	-1.0554	down
	AT5G05600	8.44168e-07	1.643	up		AT1G65080	2.34558e-05	-1.6085	down
	AT1G19570	1.63844e-15	1.49632	up		AT3G14770	0.00760332	-1.02041	down
	AT3G53980	2.62837e-50	2.78951	up		AT1G15380	1.24382e-18	-2.65988	down
	AT5G52510	3.58922e-05	1.33648	up		AT3G01060	2.33413e-06	-1.65761	down
	AT3G02130	0.000333519	1.47053	up		ONT.9200	0.000153247	-2.01244	down
	ONT.6603	0.000167072	2.62893	up		AT3G22961	0.000249421	-1.95461	down
	AT1G24180	8.7733e-08	1.01502	up		AT5G21940	1.78591e-08	-1.13243	down
	AT1G15290	0.000268022	1.06644	up		AT1G58235	2.30269e-30	-2.03247	down
	AT5G19010	8.14558e-17	1.51852	up		AT5G17090	0.00762559	-1.76695	down
	AT5G65940	6.26672e-08	1.13562	up		AT1G06980	9.44017e-05	-1.4012	down
	AT1G71360	5.35544e-06	1.38006	up		AT1G06460	8.4968e-08	-1.05208	down
	AT5G20280	4.32112e-08	1.21906	up		AT3G60590	4.75163e-05	-1.02293	down
	AT1G29660	2.23052e-06	1.33872	up		AT1G64720	2.27643e-11	-1.14077	down
	AT3G59310	6.84906e-09	1.75745	up		AT5G06950	3.93833e-05	-1.05164	down
	AT5G20830	0.000931179	1.30933	up		AT3G61260	9.07116e-17	-1.38737	down
	AT2G48080	0.000203649	2.05473	up		AT1G11740	6.52451e-06	-1.16354	down
	AT4G03430	8.17902e-05	1.06226	up		AT4G27990	1.62026e-08	-1.18732	down
	AT2G40100	1.32276e-07	1.89213	up		AT4G07990	0.000137085	-1.00026	down
	AT5G63960	0.0017585	1.67574	up		AT2G21240	2.76913e-08	-1.07719	down
	AT4G14890	0.00119183	2.28568	up		AT1G69600	2.89275e-15	-2.18937	down
	AT1G57820	3.67167e-18	2.6937	up		AT1G73170	7.82655e-09	-1.21841	down
	AT3G22790	6.55122e-10	2.54733	up		AT2G33980	1.65743e-05	-1.67204	down
	AT3G11830	7.21171e-34	2.44308	up		AT5G05690	3.83829e-11	-1.31859	down
	AT5G28300	0.00204839	1.05427	up		AT5G19190	1.04241e-10	-1.81261	down
	AT4G02830	0.000117604	1.5572	up		AT4G19950	0.00388112	-1.22423	down
	AT3G14360	0.00132174	1.46913	up		AT4G22750	3.19873e-13	-1.21236	down
	AT1G49960	7.32128e-05	2.50029	up		AT5G16810	2.5178e-13	-1.51707	down
	AT4G22214	0.00179316	1.89818	up		AT1G49780	4.43847e-06	-1.5594	down
	AT1G51420	1.56767e-06	1.9004	up		AT1G73870	0.00100638	-2.16454	down
	ONT.6674	5.32383e-12	1.12915	up		AT1G71020	6.18726e-06	-1.17765	down
	AT5G13170	0.00465241	1.52783	up		AT1G68100	1.31029e-07	-1.06933	down
	AT3G45230	1.58538e-14	2.50663	up		ONT.669	0.00105789	-1.84583	down
	AT3G19920	0.0014474	2.19958	up		AT5G19350	2.51224e-07	-1.00153	down
	AT3G61820	5.78387e-17	2.59834	up		AT1G34220	2.53525e-05	-1.15184	down
	AT4G02380	5.82675e-14	1.39889	up		AT1G76990	2.73231e-08	-1.1043	down
	AT1G73450	0.0021281	1.754	up		AT5G23120	2.88783e-16	-1.20468	down
	AT1G55450	1.45645e-05	1.30211	up		AT4G13830	1.5973e-08	-1.09464	down
	AT1G52030	1.29806e-08	3.61683	up		AT5G19480	4.38981e-08	-1.81528	down
	AT5G45100	9.99544e-13	1.65209	up		AT2G46250	9.41509e-07	-1.03816	down
	AT5G23020	2.2356e-19	4.77056	up		AT1G69340	2.62627e-07	-1.10444	down
	AT5G06150	0.000913651	1.16818	up		AT1G70610	6.61865e-06	-1.22332	down
	AT1G14040	0.000147341	1.33618	up		AT5G62130	0.000582999	-1.15916	down
	ONT.13075	1.28711e-10	4.12942	up		AT5G49450	3.40431e-26	-2.73369	down
	AT5G35753	8.0362e-06	2.15894	up		AT3G58490	7.83548e-06	-1.08011	down
	AT2G34080	0.00848524	1.12867	up		ONT.8562	0.00175857	-2.1268	down
	AT5G26260	0.000694067	1.33367	up		AT1G72060	4.81371e-10	-2.29294	down
	AT2G39280	0.002231	1.00666	up		AT2G05070	0.00036699	-1.74673	down
	AT1G53130	1.73099e-07	3.49829	up		AT5G43850	8.35421e-07	-1.02052	down
	AT2G36580	2.14596e-09	1.40127	up		AT2G42290	0.000134348	-1.35773	down
	AT1G25570	5.371e-07	1.26572	up		AT4G03115	3.14878e-05	-1.28029	down
	AT4G16260	6.84588e-28	2.46236	up		AT3G14990	1.03085e-07	-1.08912	down
	AT1G04160	2.53868e-09	3.06076	up		AT1G73260	1.69184e-06	-1.13592	down
	AT4G36910	2.60114e-06	1.1216	up		AT2G37750	1.55084e-14	-1.64785	down
	AT5G46510	0.000181325	1.94054	up		AT1G23390	5.94815e-39	-2.48406	down
	AT2G31280	6.64662e-08	1.79584	up		AT5G04340	3.3962e-09	-1.81977	down
	AT5G44110	4.80891e-08	2.75625	up		AT4G12290	7.94733e-06	-1.529	down
	AT2G41190	6.18944e-07	1.86991	up		AT1G60460	0.00809131	-1.77588	down
	AT5G47500	6.72324e-18	2.42289	up		AT1G63900	2.18506e-05	-1.02649	down
	AT5G03140	1.06991e-11	2.29909	up		AT3G44370	0.00506399	-1.03735	down
	AT1G73120	6.54969e-23	2.19129	up		AT1G14200	2.64049e-05	-1.57809	down
	AT5G44568	0.00226123	1.34735	up		AT2G32500	3.75154e-10	-1.24693	down
	AT2G17780	0.00152727	1.16907	up		AT2G31750	2.44794e-06	-1.29088	down
	AT3G46110	0.003339	1.62059	up		AT3G16690	9.89491e-07	-1.12878	down
	AT2G47950	5.24479e-05	2.80442	up		AT3G52240	1.93816e-05	-1.03696	down
	AT2G25510	2.87152e-20	2.2729	up		AT3G21215	1.03284e-07	-1.29904	down
	AT1G72520	7.81245e-08	2.72175	up		ONT.8621	3.12736e-09	-2.65579	down
	AT5G52530	0.000101093	1.20092	up		AT2G44380	1.6279e-09	-1.68431	down
	AT5G61412	0.00305052	2.06065	up		AT1G61900	3.27694e-08	-1.3728	down
	AT3G59530	0.000106038	2.31632	up		AT2G26350	5.44124e-06	-1.19142	down
	ONT.1251	0.000452008	2.39686	up		AT4G24500	4.87426e-07	-1.27008	down
	AT3G26950	9.5497e-13	1.98661	up		AT4G33467	9.17249e-05	-1.52891	down
	AT4G22080	0.000251961	2.49407	up		AT1G06650	2.22828e-11	-1.23964	down
	AT5G41790	1.10136e-07	1.54922	up		AT1G32160	1.99732e-10	-1.32682	down
	AT3G57930	0.00209774	1.30958	up		AT4G04840	7.03371e-19	-1.6996	down
	AT1G29520	0.00461861	1.00902	up		AT5G04470	5.4487e-07	-1.1519	down
	AT2G33570	0.0026613	1.21694	up		AT2G31170	2.64988e-06	-1.16305	down
	AT3G26400	0.000400008	1.76636	up		AT1G28650	5.35209e-08	-3.2612	down
	AT5G09530	6.60561e-10	2.00235	up		AT1G31330	3.48547e-14	-1.42103	down
	AT1G30490	0.00128114	1.19261	up		AT4G31450	1.5022e-05	-1.11285	down
	AT4G17550	3.51648e-05	1.25914	up		AT1G01990	1.07666e-09	-1.30927	down
	AT5G13690	5.61896e-06	1.06048	up		AT4G13150	1.64049e-07	-1.18766	down
	AT2G20610	3.57784e-13	1.66769	up		ONT.11260	2.69489e-11	-2.01676	down
	AT5G56500	2.1566e-13	2.13782	up		AT1G72610	2.872e-14	-1.47276	down
	AT3G22850	6.49877e-38	2.71177	up		AT1G08380	3.55718e-12	-1.41106	down
	AT1G59560	0.000715204	1.17329	up		AT3G54830	0.000556176	-1.07656	down
	AT4G03550	1.24083e-06	2.16134	up		AT3G12977	0.000979206	-1.1547	down
	AT4G36440	8.07142e-09	1.09247	up		AT3G60850	0.00224881	-1.09017	down
	AT2G42110	4.61196e-05	2.35275	up		AT5G16400	3.19797e-25	-1.86094	down
	AT1G06090	0.000929625	1.30498	up		ONT.264	3.63726e-05	-1.11526	down
	AT3G11710	1.66937e-11	1.28513	up		AT2G35430	9.28232e-05	-1.25561	down
	AT2G32210	8.20491e-08	2.05519	up		AT5G05530	0.00162594	-1.9439	down
	AT1G75640	0.00679354	1.57815	up		AT2G18280	1.60938e-16	-1.40292	down
	AT4G01210	6.22727e-11	1.3884	up		AT5G55700	5.7542e-18	-2.09219	down
	AT3G20040	1.19021e-07	2.09123	up		AT4G04630	0.000508082	-1.58531	down
	AT3G17070	5.81478e-06	1.99404	up		AT3G20270	0.00137851	-1.34097	down
	AT4G25630	9.62397e-17	2.52126	up		AT1G80440	1.79576e-31	-2.27189	down
	AT5G07690	1.27379e-11	3.95015	up		AT4G12690	0.000319875	-1.18405	down
	AT3G18130	6.56401e-08	1.3448	up		AT4G17245	1.27535e-26	-2.08686	down
	AT1G64770	1.06107e-09	1.13725	up		AT1G51310	0.000260834	-1.09905	down
	AT5G38070	0.00136895	2.25754	up		AT2G32295	0.000908514	-1.01194	down
	AT5G35840	9.19202e-08	2.00539	up		AT4G03510	5.4983e-17	-2.05439	down
	AT1G67870	3.98595e-14	1.62104	up		AT1G25470	0.00013305	-1.10808	down
	AT3G45960	0.000173459	2.27362	up		AT1G32500	8.47297e-07	-1.00754	down
	AT5G59310	1.94262e-05	3.01235	up		ONT.4461	8.54979e-06	-2.87685	down
	AT2G28671	0.00161644	1.20367	up		AT3G60980	1.65435e-09	-1.84685	down
	AT5G23820	2.88623e-20	1.68311	up		AT4G33490	2.3072e-07	-1.15104	down
	AT2G42690	4.71073e-07	1.10769	up		AT5G04190	3.89267e-05	-1.78722	down
	AT1G16022	0.00329902	1.93666	up		AT1G80780	1.52858e-13	-1.20299	down
	AT5G09570	2.80538e-05	2.89692	up		AT1G07310	6.60356e-11	-1.32624	down
	AT2G02040	1.5998e-09	1.33012	up		AT5G19855	1.37199e-11	-1.21393	down
	AT5G47010	0.00148649	1.04008	up		AT2G46100	3.0798e-09	-1.05841	down
	AT3G06530	1.99964e-06	2.32809	up		AT2G41705	8.32097e-10	-1.63307	down
	AT1G78020	1.98879e-08	1.01047	up		AT3G20490	0.00107125	-1.22926	down
	AT2G41340	0.00325952	1.12129	up		AT1G02620	7.10682e-07	-2.7409	down
	AT1G64170	0.00502227	1.40931	up		AT2G04795	6.94313e-07	-1.3494	down
	AT5G53990	0.00137328	1.91925	up		AT5G26340	7.15043e-10	-1.16541	down
	AT4G28680	3.15617e-11	4.2303	up		AT1G11410	0.000701622	-1.01351	down
	AT5G42590	2.34599e-05	1.86442	up		AT1G10070	1.13915e-43	-3.70287	down
	AT5G47635	0.00107003	1.99881	up		AT5G59540	2.67948e-14	-1.19669	down
	AT5G35740	3.4176e-05	1.32203	up		AT1G53190	3.2283e-07	-1.3062	down
	AT1G24095	0.00186882	1.66194	up		AT1G54780	1.16986e-11	-1.18879	down
	AT5G08550	0.0020224	1.1813	up		AT1G71500	2.75564e-15	-1.28074	down
	AT1G76440	1.16781e-05	1.17796	up		AT5G20220	4.12061e-07	-1.41918	down
	AT4G28200	4.07209e-09	1.58949	up		AT4G39180	0.00312458	-1.11268	down
	AT2G29970	1.37102e-08	1.48835	up		AT2G04040	5.78472e-07	-2.2456	down
	AT4G21850	5.78257e-08	1.16652	up		AT4G20260	2.41969e-15	-1.27168	down
	AT4G39940	2.23523e-21	3.00632	up		AT5G27750	0.00210272	-1.0858	down
	AT2G32340	0.00102715	2.05849	up		AT5G64110	6.82875e-05	-1.31782	down
	AT2G41830	0.0010978	1.91891	up		ONT.18091	7.68584e-31	-1.84622	down
	AT4G16857	0.000163615	2.24554	up		AT1G73470	1.21169e-08	-1.36535	down
	AT3G12760	2.62549e-11	1.27564	up		AT4G19690	9.85764e-06	-2.67198	down
	AT5G12330	0.00232415	1.66818	up		ONT.1135	3.96472e-06	-1.11317	down
	AT5G22010	3.21682e-06	1.47547	up		AT2G25770	0.000782532	-1.7607	down
	AT1G18080	6.57616e-18	1.76046	up		AT4G23040	3.81203e-05	-1.25082	down
	AT4G12130	0.000739371	1.35873	up		AT1G15920	1.46357e-07	-1.11011	down
	AT3G51230	0.000854307	1.78229	up		AT2G15880	4.36846e-05	-1.9264	down
	AT1G66410	4.69086e-08	1.03914	up		AT2G29650	7.08484e-14	-1.81846	down
	AT1G16300	1.58502e-06	1.38049	up		AT2G44850	0.00078841	-1.00793	down
	AT4G20000	0.00295614	1.59432	up		AT4G00752	1.46265e-06	-1.13948	down
	AT5G04920	1.69574e-19	1.91064	up		AT2G20260	3.25896e-11	-1.24007	down
	AT4G33070	1.97363e-06	1.99353	up		AT1G17520	2.32165e-06	-1.01993	down
	AT1G09932	0.000693001	1.58306	up		AT4G38690	8.48492e-10	-1.25883	down
	AT5G06730	3.40502e-05	2.60733	up		AT3G06170	1.22053e-07	-1.04877	down
	AT1G17950	0.00262022	1.67764	up		AT2G41370	0.00176261	-1.11109	down
	AT3G02885	0.000112929	2.44167	up		AT1G66100	6.65489e-05	-2.30148	down
	AT1G73710	0.000305822	1.42467	up		AT1G13450	5.1988e-11	-1.30103	down
	AT5G38030	1.92757e-05	2.21736	up		AT5G65070	0.00638786	-1.13503	down
	AT5G04560	0.00221329	1.22756	up		AT3G50060	0.00183961	-1.69768	down
	AT5G45650	0.000458125	1.56833	up		AT1G55000	5.40313e-13	-1.2439	down
	AT1G64160	8.08341e-11	3.67496	up		AT3G01560	1.2404e-08	-1.391	down
	AT2G34780	1.38312e-07	2.02276	up		AT1G23860	1.29851e-11	-1.22858	down
	AT1G04770	2.39715e-05	1.26742	up		AT1G59700	7.40057e-08	-1.17711	down
	AT2G34680	0.00725302	1.00982	up		AT5G03230	7.97172e-19	-2.19171	down
	AT5G37530	1.70359e-05	2.22337	up		AT5G02540	0.00430613	-1.15187	down
	AT5G39550	0.000972824	1.19406	up		AT1G24400	0.00115262	-1.21365	down
	AT3G54560	1.89575e-05	1.04317	up		AT4G31670	0.000604141	-1.01451	down
	AT5G10830	5.75457e-05	1.06343	up		AT1G78290	2.19933e-06	-1.46152	down
	AT5G62330	8.96922e-05	2.65293	up		AT4G18390	0.000206706	-1.26097	down
	AT1G70800	7.61161e-05	1.3396	up		AT1G26180	4.20575e-06	-1.01326	down
	AT3G55940	0.00739771	1.74603	up		AT5G54290	1.47109e-11	-1.12339	down
	AT1G48860	3.49092e-09	1.20001	up		AT4G35900	0.00521771	-1.37706	down
	AT1G48830	1.49157e-17	1.4188	up		AT5G57660	2.36641e-18	-2.11912	down
	AT4G28850	2.40422e-08	3.39882	up		AT1G63970	7.13258e-09	-1.00288	down
	AT5G23940	1.64667e-09	1.5116	up		AT1G73750	5.45264e-22	-2.25401	down
	AT5G10430	2.11377e-10	1.51754	up		AT2G45210	7.37727e-16	-2.1163	down
	AT5G18190	1.85051e-08	1.33358	up		AT3G54500	0.00102863	-1.03303	down
	AT2G31880	1.12184e-07	1.41143	up		AT5G27420	0.000359757	-1.15026	down
	AT5G03280	0.000346374	1.05	up		AT1G12790	8.73496e-05	-1.51562	down
	AT3G01670	0.00892434	1.27515	up		AT4G15680	6.32161e-09	-1.71585	down
	AT4G29410	7.8875e-14	1.64422	up		AT2G04039	5.59063e-09	-1.08819	down
	AT3G23750	0.000394802	1.16281	up		AT5G55140	3.63799e-07	-1.16418	down
	AT1G68890	0.000440022	1.42947	up		AT5G01460	7.93646e-09	-1.16903	down
	AT2G43530	1.64657e-09	1.9611	up		AT4G29530	0.0026064	-1.01465	down
	AT5G56220	1.25439e-10	2.56433	up		AT4G10000	1.39764e-06	-1.07663	down
	AT1G18890	3.48457e-07	1.32142	up		ONT.14109	0.00112899	-1.63131	down
	AT5G59320	2.02029e-41	5.14293	up		AT1G02500	6.66151e-17	-1.31148	down
	AT2G13820	2.56937e-07	1.43767	up		AT1G47580	1.99509e-06	-1.72129	down
	AT4G33240	0.00778121	1.0064	up		AT2G28720	1.18841e-07	-1.40782	down
	AT3G13610	5.0755e-05	1.45909	up		AT5G64120	4.17887e-37	-2.29416	down
	AT1G67120	0.000263913	2.07715	up		AT3G27930	0.00298023	-1.01659	down
	AT5G50890	0.000748289	1.9246	up		AT5G10230	0.00173945	-1.88378	down
	AT4G13930	4.7311e-26	2.13644	up		AT3G30775	1.67386e-07	-1.23128	down
	AT1G80980	1.26056e-09	1.76332	up		AT1G75100	0.000292796	-1.71201	down
	AT1G19880	9.45393e-12	1.70234	up		AT1G64900	0.00139473	-1.04005	down
	AT4G29270	9.61012e-06	1.53695	up		AT1G68050	9.61474e-07	-1.08081	down
	AT3G47370	6.02901e-09	1.20538	up		AT2G25900	6.94689e-38	-2.25065	down
	AT5G20080	1.40262e-08	1.22439	up		AT1G14345	5.83267e-09	-1.14963	down
	AT4G19060	1.32799e-10	2.77664	up		AT3G53800	2.40297e-22	-1.71652	down
	AT3G10090	1.88698e-07	1.01573	up		AT5G61410	3.35054e-13	-1.09155	down
	AT1G64710	2.4415e-34	2.36832	up		AT3G43740	6.65303e-10	-1.30262	down
	AT5G61970	4.78463e-07	1.04074	up		AT3G47340	1.4396e-46	-2.9714	down
	AT3G47780	0.00275798	1.5465	up		AT5G26740	7.04544e-08	-1.2355	down
	AT4G30110	1.51416e-34	4.62379	up		AT3G13000	4.43669e-06	-1.14534	down
	AT1G11330	0.00312414	1.35267	up		AT4G37540	1.4202e-12	-1.22569	down
	AT1G28400	3.45736e-09	1.47144	up		AT5G36910	3.48698e-26	-2.08926	down
	AT1G34040	0.0011501	1.48459	up		AT1G67070	3.82857e-05	-1.73546	down
	AT5G54370	2.09348e-20	2.92951	up		AT4G36470	0.00373578	-1.23128	down
	AT2G35750	0.00230495	1.89774	up		AT1G76080	1.72538e-14	-1.38296	down
	AT2G40205	6.14054e-12	1.49182	up		AT1G11530	1.63438e-07	-1.39229	down
	AT1G71220	5.73355e-13	2.17578	up		AT1G13260	9.84312e-30	-3.01312	down
	AT1G05910	0.00208025	1.4055	up		AT2G35900	1.80624e-12	-1.38837	down
	AT5G22250	0.000619749	1.11263	up		AT3G52480	5.64811e-08	-1.25372	down
	AT2G17970	0.000155365	1.61	up		AT1G13100	0.000789189	-1.37017	down
	AT1G68550	1.14287e-05	1.31771	up		AT3G62210	0.00272767	-2.05936	down
	AT1G61260	0.000307308	1.49892	up		AT3G16380	5.31009e-06	-1.62203	down
	AT1G75780	8.02153e-13	2.68878	up		ONT.14395	4.61937e-10	-1.63425	down
	AT4G00530	1.50937e-05	1.24132	up		AT1G68830	4.07114e-12	-1.40657	down
	AT4G04830	9.45286e-12	1.69659	up		AT3G14260	5.90211e-10	-2.89483	down
	AT5G19110	2.63908e-05	2.53558	up		AT4G17840	5.79498e-31	-2.09724	down
	AT1G34047	1.2337e-05	2.04818	up		AT5G65180	0.00174214	-1.08057	down
	AT2G29200	0.000531676	1.74394	up		AT2G32150	1.27726e-08	-1.38848	down
	AT5G62270	1.05471e-08	1.457	up		AT1G48770	9.84666e-05	-1.43156	down
	AT4G19190	1.19146e-16	1.89823	up		AT2G04890	0.000438629	-1.10055	down
	AT3G17390	1.07326e-15	1.93558	up		AT5G06690	0.000768618	-1.00356	down
	AT1G58807	6.40713e-13	1.34194	up		AT2G03310	6.78564e-12	-1.51259	down
	AT5G22740	2.1793e-06	1.36186	up		AT5G14070	9.21606e-06	-1.68154	down
	AT3G03500	0.000180546	1.88823	up		AT3G09030	1.72902e-06	-1.21708	down
	AT2G31083	1.26814e-05	2.20901	up		AT5G39520	0.000733644	-1.87607	down
	AT1G66480	7.20662e-06	1.67831	up		AT5G14880	6.09351e-07	-1.54015	down
	AT3G48940	0.00167447	2.21735	up		AT3G27390	5.52931e-08	-1.13813	down
	AT2G38360	9.11277e-05	1.32022	up		AT2G02710	4.56356e-18	-1.7524	down
	AT2G03200	0.000204607	1.75439	up		AT1G17460	0.00518241	-1.13799	down
	AT5G67540	0.00209178	1.0104	up		ONT.12397	0.00106946	-1.24071	down
	AT2G20420	1.13792e-12	1.2647	up		AT1G34000	1.58664e-13	-1.28259	down
	AT5G12880	4.40499e-05	1.6953	up		AT5G55970	1.97043e-06	-1.42195	down
	AT1G73460	1.9131e-09	2.41582	up		AT3G42800	0.000420091	-1.44344	down
	AT3G54580	7.85784e-10	2.95554	up		AT4G11360	3.96674e-26	-1.83324	down
	AT4G15160	5.55422e-05	1.58688	up		AT1G76920	2.17717e-08	-1.25953	down
	AT5G13580	0.000506712	2.186	up		AT1G07615	0.00158191	-1.07137	down
	AT4G26220	1.2455e-05	1.31898	up		AT5G23490	0.00152083	-1.22239	down
	AT1G59910	0.00122247	1.3666	up		ONT.7153	4.5915e-07	-3.41029	down
	ONT.9425	0.001504	2.19564	up		AT1G22750	1.30781e-13	-1.20576	down
	AT2G41475	1.0101e-14	1.46756	up		AT3G20395	0.000786384	-1.60422	down
	AT2G41820	0.000110296	1.33799	up		AT5G18390	0.0012317	-1.26494	down
	AT2G22740	1.99093e-14	2.20814	up		AT4G21510	2.06781e-08	-1.3982	down
	AT4G22610	4.46832e-18	2.82349	up		AT2G31945	0.00078724	-1.06042	down
	AT5G58310	1.28009e-10	4.12614	up		AT4G40070	4.28183e-05	-1.3896	down
	AT1G05000	3.4843e-05	1.34096	up		AT2G34000	4.61247e-06	-2.50669	down
	AT3G11430	0.000121159	1.87883	up		AT1G02340	1.89513e-06	-1.47841	down
	AT3G01420	3.11284e-29	2.44366	up		AT4G12470	1.45968e-13	-1.74034	down
	AT4G33760	9.63519e-23	1.94071	up		AT5G18680	2.14739e-09	-1.14422	down
	AT3G11950	0.00775958	1.27929	up		AT1G28150	8.32514e-08	-1.07688	down
	AT5G23110	3.9386e-06	2.28355	up		AT1G10600	5.98815e-07	-1.01057	down
	AT3G03190	7.11774e-10	3.83342	up		AT1G03090	9.72347e-06	-1.00492	down
	AT5G42860	0.000323559	1.50829	up		AT2G20670	1.13792e-18	-1.72718	down
	AT3G62010	7.34078e-05	1.10572	up		AT2G27000	0.00282269	-1.1284	down
	AT2G36380	0.00219351	1.03207	up		AT1G60995	0.000348348	-1.07996	down
	AT1G48930	0.000961537	1.76157	up		AT3G45300	3.76179e-12	-1.46391	down
	AT1G09570	6.40386e-20	1.77875	up		AT1G63090	3.67501e-08	-1.58163	down
	AT1G72450	2.48245e-13	2.18444	up		AT2G45360	0.000111363	-1.58318	down
	AT4G02800	0.00868062	1.66991	up		AT4G37760	2.62563e-09	-1.5328	down
	AT1G21650	2.89187e-05	1.67629	up		AT1G07250	7.51193e-08	-1.12241	down
	AT3G20430	0.00429288	1.13809	up		AT5G43450	1.23348e-18	-1.6618	down
	AT3G23890	9.36793e-15	2.89591	up		AT5G51430	1.11761e-05	-1.05939	down
	AT1G07200	3.86116e-09	1.58676	up		AT1G19650	0.000684356	-1.05449	down
	AT3G12170	5.82612e-06	1.68988	up		AT1G55810	2.4959e-12	-1.61771	down
	AT1G19180	1.31598e-12	2.12456	up		AT2G15890	1.85442e-17	-1.38573	down
	AT4G34750	0.00191151	1.00563	up		AT4G34350	3.91328e-32	-2.14814	down
	AT1G74040	1.22111e-09	1.47969	up		AT5G14410	0.00111742	-1.17561	down
	AT4G09990	0.00145269	1.51969	up		AT4G36050	2.25769e-07	-1.48965	down
	AT4G29900	2.23133e-08	1.38825	up		AT1G75770	6.33672e-05	-1.131	down
	AT5G12940	1.92393e-09	1.52209	up		AT4G05070	9.93267e-24	-1.70032	down
	AT2G17500	7.91055e-17	1.81161	up		AT2G48030	0.000447336	-1.12696	down
	AT1G80360	4.57446e-15	1.33308	up		AT3G46630	1.1937e-07	-1.06958	down
	AT1G60170	5.93605e-08	1.05305	up		AT3G51530	0.00685628	-1.2481	down
	AT3G02630	1.56919e-06	1.02077	up		AT5G26270	3.84542e-05	-1.15794	down
	AT3G58510	1.92396e-10	1.9843	up		AT1G70290	1.6887e-05	-1.13984	down
	AT1G12110	6.07667e-26	2.30328	up		AT4G13010	1.08062e-20	-1.58762	down
	AT5G07940	8.35765e-10	2.23656	up		AT5G20240	2.34731e-05	-2.45339	down
	AT4G21910	9.33165e-05	1.035	up		AT4G28180	6.5729e-13	-1.78621	down
	AT4G19710	1.09979e-15	1.92139	up		AT1G22190	3.21881e-06	-1.04747	down
	AT1G01130	0.00205143	1.17736	up		AT1G15330	0.000708517	-1.85831	down
	AT1G73040	2.01585e-05	2.73608	up		AT4G14240	1.57052e-05	-1.17747	down
	AT2G22780	4.53707e-15	1.44623	up		AT1G32220	1.18322e-11	-1.39333	down
	AT5G18610	0.000642779	1.34821	up		AT4G39675	0.00019518	-2.08079	down
	AT3G23250	6.82959e-06	2.6817	up		AT1G70985	6.28405e-05	-1.99725	down
	AT2G01890	5.35937e-10	1.93229	up		AT3G26760	0.00241068	-1.06346	down
	AT5G14730	0.000121848	1.16156	up		AT4G32480	7.14191e-06	-1.26459	down
	AT3G05600	9.21929e-05	1.67145	up		AT4G00560	5.01663e-06	-1.01145	down
	AT3G08640	5.49654e-13	1.73734	up		AT5G18440	0.000257548	-1.18193	down
	AT4G39510	2.06522e-12	3.08678	up		AT3G25805	1.80942e-08	-1.00959	down
	AT1G11020	3.7577e-14	1.66417	up		AT1G21410	2.00103e-05	-1.01979	down
	AT1G28290	9.99169e-25	2.39389	up		AT3G52030	2.67889e-06	-1.07759	down
	AT1G60989	1.26031e-29	1.89727	up		AT1G10060	4.45954e-15	-1.78879	down
	AT1G48030	6.83178e-41	1.99529	up		AT3G10740	5.12835e-06	-1.0401	down
	AT3G06400	2.33666e-07	1.1996	up		AT1G08830	4.44185e-07	-1.13017	down
	AT5G05340	1.18472e-05	2.9088	up		AT2G28630	8.6696e-09	-2.14565	down
	AT1G05240	1.58193e-08	1.79327	up		AT4G22830	4.74067e-06	-1.03323	down
	AT1G75420	5.15507e-09	1.62107	up		AT1G70820	4.10501e-14	-1.39794	down
	AT2G44060	1.77312e-11	1.15161	up		AT3G59060	2.71309e-14	-1.98577	down
	AT1G34770	0.00157918	1.31036	up		AT3G63520	1.49246e-09	-1.015	down
	AT1G21120	3.84047e-23	4.02953	up		AT3G53720	0.000645975	-1.01164	down
	AT3G47790	0.00156567	2.08668	up		AT5G64170	2.87116e-09	-2.13092	down
	AT3G53430	2.56019e-07	1.10102	up		AT3G05680	5.77899e-05	-1.41048	down
	AT2G18210	0.00121672	1.2652	up		AT5G05710	1.0651e-10	-1.32435	down
	AT5G53880	4.75356e-06	1.20519	up		ONT.17135	7.05711e-06	-1.08982	down
	AT1G80070	1.03926e-21	2.40656	up		AT3G27220	0.00104317	-1.05096	down
	AT2G36930	5.42533e-13	1.31765	up		AT3G49780	0.00296411	-1.43009	down
	AT2G05520	1.45579e-15	1.30535	up		AT1G78270	4.78214e-05	-1.2724	down
	AT1G61770	1.83956e-07	1.26344	up		AT4G37260	8.51206e-15	-2.00722	down
	AT4G30530	2.80183e-26	2.18234	up		AT1G09290	2.9411e-07	-1.17826	down
	AT5G49280	1.94812e-07	1.4873	up		AT1G78590	9.34306e-08	-1.33885	down
	AT4G30320	3.1437e-08	3.04665	up		AT4G37000	2.93408e-11	-1.20851	down
	AT4G27070	0.00110934	1.63518	up		AT4G36220	1.97008e-06	-1.01493	down
	AT4G34100	9.09545e-14	1.5863	up		AT5G02800	2.45274e-05	-1.04478	down
	AT1G06830	0.000628283	1.37239	up		AT5G54300	2.28237e-11	-2.01335	down
	AT1G22170	0.00675413	1.17222	up		AT5G57655	1.038e-10	-1.25691	down
	AT1G65570	0.000783629	1.51009	up		AT3G51390	0.000100465	-1.03728	down
	AT3G53750	1.35515e-05	1.13085	up		AT1G74930	1.71887e-06	-1.87998	down
	AT3G14150	6.25146e-06	1.02629	up		AT4G22890	1.62939e-16	-1.32123	down
	AT4G15393	0.00434148	1.68861	up		AT2G28190	5.48497e-14	-1.79377	down
	AT1G17745	3.94075e-17	3.05246	up		AT4G16690	5.3201e-09	-1.90471	down
	AT4G11393	3.29815e-06	2.9994	up		AT1G24340	0.000123896	-1.03657	down
	AT3G55170	1.92011e-09	1.35097	up		ONT.16736	0.00707279	-1.09471	down
	AT2G44450	2.99339e-05	1.96388	up		AT3G19270	0.000187954	-2.33592	down
	AT5G42270	1.3193e-31	1.84367	up		AT2G31380	9.30216e-14	-2.52771	down
	AT1G07780	2.35792e-11	1.86143	up		AT5G22510	2.92017e-20	-1.55945	down
	AT3G50300	0.00984863	1.44778	up		ONT.10966	0.00295931	-1.3391	down
	AT1G75680	5.37313e-26	1.80677	up		AT2G27385	6.42215e-18	-1.58164	down
	AT1G80900	1.16581e-05	2.28991	up		AT1G70850	6.66181e-10	-1.13229	down
	AT1G06360	1.6652e-10	1.79791	up		AT2G28800	4.99056e-13	-1.13773	down
	AT2G29440	1.68713e-06	2.01753	up		AT3G10230	1.10481e-07	-1.19562	down
	AT2G47780	9.22411e-20	3.41542	up		AT5G64230	1.01024e-06	-1.73631	down
	ONT.11302	1.12732e-15	2.09406	up		AT1G32240	0.00566042	-1.5546	down
	AT4G14570	0.00010268	1.1055	up		ONT.8868	0.00129759	-1.03549	down
	AT1G22065	8.29255e-11	2.24453	up		AT1G72890	0.000502042	-1.37288	down
	AT5G53830	0.000683815	1.47195	up		AT1G06200	1.16173e-09	-1.09501	down
	AT5G56120	0.00208194	1.2771	up		AT3G26630	3.64834e-07	-1.20762	down
	AT5G62460	2.20654e-09	1.25955	up		AT2G30590	0.000179576	-1.06536	down
	AT3G02230	9.6491e-16	1.64213	up		AT3G54860	4.11094e-08	-1.22694	down
	AT5G64620	1.25328e-11	1.72766	up		AT5G03830	9.40897e-06	-1.43888	down
	ONT.12918	9.08271e-07	1.31403	up		AT2G01860	0.00165246	-1.51994	down
	AT5G65700	0.00216083	1.02298	up		AT2G26470	2.86155e-07	-1.4588	down
	AT4G34480	4.41956e-20	2.39012	up		AT4G37610	0.000708736	-1.75612	down
	AT3G59700	0.00737247	1.64842	up		AT1G03410	0.000115851	-1.05312	down
	AT4G19420	1.0887e-07	1.69309	up		AT5G63100	0.00148958	-1.30683	down
	AT5G48000	4.31933e-31	5.57295	up		AT5G43190	1.81429e-10	-1.67504	down
	AT3G20390	2.18939e-13	1.2675	up		AT1G13990	2.55884e-16	-1.45557	down
	AT3G25980	6.6739e-05	1.33301	up		AT5G05950	3.902e-07	-1.03174	down
	AT2G03270	0.00361517	1.15698	up		AT1G03130	5.21937e-07	-1.17084	down
	AT4G28250	1.27297e-16	2.10519	up		AT3G56710	0.000181162	-1.44377	down
	AT4G39320	0.000120151	1.43493	up		AT3G13980	5.26489e-12	-2.19178	down
	AT3G50260	2.18193e-07	1.68423	up		AT1G65970	2.12304e-57	-2.98366	down
	AT3G23175	0.000461006	1.19291	up		ONT.11436	9.2448e-08	-1.76695	down
	AT1G45201	3.15991e-15	1.76038	up		ONT.3365	1.94155e-08	-1.20599	down
	AT1G24100	2.45868e-11	1.69223	up		AT1G30840	1.69853e-05	-1.77048	down
	ONT.11958	1.22094e-06	2.39313	up		AT1G14520	9.57599e-06	-1.18448	down
	AT5G37600	1.04936e-63	2.97927	up		AT5G04770	3.77329e-05	-1.20877	down
	AT3G53480	0.000637282	1.16149	up		AT5G16110	7.90698e-11	-1.06723	down
	ONT.9928	0.00864235	1.66842	up		AT1G03960	0.00217063	-1.19813	down
	ONT.2055	0.00514703	1.85181	up		AT4G34030	1.45037e-17	-1.85089	down
	AT5G05270	1.50034e-05	1.11733	up		AT3G21351	1.24676e-13	-2.35009	down
	AT4G10120	5.63222e-06	1.69577	up		AT5G14170	3.23468e-08	-1.15629	down
	AT5G51520	0.0056557	1.70821	up		AT5G11840	1.83152e-12	-1.33999	down
	AT1G29470	9.57934e-21	1.70107	up		AT1G79070	2.53295e-06	-1.10557	down
	AT1G77590	8.28986e-12	1.77125	up		AT1G70180	6.36257e-05	-1.04589	down
	AT2G34510	1.13175e-06	1.28115	up		AT1G30970	2.4983e-06	-1.14029	down
	AT2G37970	6.90877e-10	1.95352	up		AT5G06450	8.20713e-12	-1.46843	down
	AT4G22666	5.33978e-06	1.28306	up		AT5G14180	4.69741e-28	-3.82583	down
	AT4G34890	1.13429e-06	1.58382	up		AT1G76090	9.81432e-13	-1.5481	down
	AT2G38870	3.22644e-22	1.63833	up		AT3G24500	2.35593e-05	-1.14557	down
	AT4G16340	2.07747e-05	1.55579	up		AT2G45200	3.06243e-09	-1.06836	down
	AT2G35330	1.27897e-06	1.14988	up		AT4G32570	1.62353e-06	-1.00688	down
	AT1G64360	0.00145497	1.78275	up		AT1G49032	1.24521e-07	-1.56074	down
	AT1G02730	8.08319e-05	2.02407	up		AT2G42975	3.20024e-09	-1.54573	down
	AT5G42530	1.62081e-50	4.83316	up		AT4G25300	3.06599e-05	-1.31361	down
	AT1G55265	4.48376e-06	2.27498	up		AT2G02160	2.2334e-08	-1.00207	down
	AT3G02875	0.00330282	1.0416	up		AT3G04000	9.43047e-17	-2.82309	down
	AT3G18000	9.19423e-10	1.66906	up		AT3G52210	9.23523e-08	-1.3151	down
	AT3G16910	1.99784e-05	1.03398	up		AT1G25560	6.30695e-12	-1.82972	down
	AT5G64740	6.17618e-08	1.19033	up		AT1G47370	5.54306e-06	-2.1816	down
	AT3G16410	2.62581e-05	2.11057	up		AT2G03530	7.75028e-05	-1.09214	down
	AT1G13170	7.43612e-09	1.99271	up		AT3G11020	4.39765e-07	-1.86438	down
	AT1G30600	0.000602034	1.75298	up		AT4G30950	5.39357e-20	-1.45297	down
	AT1G43910	0.000467654	2.03524	up		AT3G15780	2.00637e-06	-1.10743	down
	AT4G24800	4.37386e-17	1.88253	up		AT5G53490	1.65481e-14	-1.31548	down
	AT1G30870	1.3827e-22	2.53664	up		AT5G54270	2.61942e-13	-1.86718	down
	AT4G16630	8.94552e-15	1.81701	up		AT3G03440	0.0070099	-1.65839	down
	AT1G63440	7.86041e-07	2.1614	up		AT4G30680	0.000173826	-1.21575	down
	AT1G04480	6.90216e-08	1.12758	up		AT1G02100	1.28507e-19	-1.67837	down
	AT5G19450	1.69558e-07	1.08413	up		AT4G13250	4.5973e-15	-1.39717	down
	AT3G14270	0.000256935	1.67706	up		AT3G50470	1.86438e-05	-2.54027	down
	AT3G45160	0.000495534	1.69728	up		AT5G59920	0.00244324	-1.22687	down
	AT1G78000	2.39897e-12	1.52162	up		AT4G15690	2.60852e-09	-1.46646	down
	AT4G19020	2.13224e-06	2.1278	up		AT5G45820	4.72825e-28	-5.46802	down
	AT2G24970	0.0046851	1.88169	up		AT5G52440	1.5115e-12	-1.28736	down
	ONT.9480	0.00633705	1.51334	up		AT5G41270	1.52543e-08	-1.34847	down
	AT5G09840	0.00782673	1.73484	up		AT1G27480	3.63947e-08	-1.04636	down
	AT4G39210	3.33402e-12	2.67689	up		AT3G25190	0.000115799	-1.38721	down
	AT1G19670	1.12121e-05	1.20479	up		ONT.8482	1.35578e-05	-1.97486	down
	AT2G24590	3.51165e-07	1.32689	up		AT3G26900	1.36669e-09	-1.01261	down
	AT2G46140	3.68013e-08	1.82192	up		AT5G66290	3.24337e-07	-1.39399	down
	AT2G23960	0.000199947	2.5226	up		AT5G52830	1.24923e-05	-1.29843	down
	AT3G51380	0.00129696	2.03643	up		AT5G40190	2.57505e-07	-1.01135	down
	AT2G25810	1.76447e-14	2.8357	up		AT3G27925	2.53042e-25	-1.85878	down
	ONT.1124	0.00536102	1.30189	up		AT2G48020	2.62074e-11	-1.82376	down
	AT5G54510	8.96596e-05	1.07397	up		ONT.10227	1.88074e-10	-3.09378	down
	AT1G79560	4.0318e-05	1.07415	up		AT5G01740	0.00496189	-1.0456	down
	ONT.4799	5.1718e-05	1.24783	up		AT2G21960	5.55018e-13	-1.33584	down
	AT5G15580	8.33009e-06	2.06649	up		AT2G01110	3.87948e-15	-1.3117	down
	AT2G28790	1.83636e-06	1.31238	up		AT3G61060	3.59362e-10	-1.72362	down
	AT1G24300	0.000357104	1.50017	up		AT1G03600	7.18555e-08	-1.01548	down
	AT2G39050	2.4974e-07	1.66129	up		AT1G75280	3.56554e-16	-1.51559	down
	AT5G62040	9.0666e-46	4.60592	up		AT1G19740	2.25269e-13	-1.47271	down
	AT3G25900	6.61902e-05	1.23389	up		AT2G06025	4.1055e-10	-1.10144	down
	AT4G37400	0.0025541	1.97661	up		AT4G29905	8.75297e-28	-1.84105	down
	AT2G23370	9.24802e-05	1.02613	up		AT3G56840	9.43931e-08	-1.36075	down
	AT3G56020	2.94745e-05	1.24513	up		AT4G18590	1.92482e-06	-1.29802	down
	ONT.18803	4.79915e-05	1.29327	up		AT1G04350	5.84206e-09	-1.26391	down
	AT2G16950	1.11581e-06	1.25322	up		AT4G30140	1.1879e-21	-1.93791	down
	AT1G78050	6.08623e-16	2.41276	up		AT2G20500	0.00970599	-1.0367	down
	AT3G62360	2.33168e-10	1.75986	up		AT4G35090	1.76825e-22	-1.57586	down
	AT4G01700	1.70972e-05	1.27129	up		AT2G47850	7.45954e-05	-1.09171	down
	AT2G47060	4.89253e-08	1.32526	up		AT3G27690	0.000568386	-1.70612	down
	AT1G59124	7.72506e-07	3.39994	up		AT5G05200	1.75382e-16	-1.44063	down
	AT5G59220	5.2625e-12	2.74994	up		AT3G12150	2.73811e-12	-1.75761	down
	AT5G58120	0.000921665	1.53416	up		AT3G46780	3.43696e-11	-1.03292	down
	AT3G13235	0.000107136	1.10778	up		AT5G23730	0.004286	-1.38008	down
	AT5G08760	3.86141e-17	3.12228	up		AT1G48500	3.72196e-05	-1.87072	down
	AT2G03090	1.19309e-07	2.04274	up		AT3G10985	6.78904e-07	-1.18784	down
	AT5G37480	0.000284045	1.77223	up		AT4G27410	9.92041e-07	-1.30057	down
	ONT.11199	0.00656252	1.85644	up		AT2G46530	0.000206381	-1.22494	down
	AT5G20320	0.0026797	1.55336	up		ONT.9149	0.00337992	-1.24817	down
	AT1G79350	0.000403557	1.31081	up		AT2G30520	5.00934e-17	-1.53346	down
	AT5G11230	0.00197698	1.31212	up		AT1G64795	0.00017132	-1.05696	down
	AT1G60960	7.24856e-09	1.18686	up		AT2G32100	0.000182123	-1.21766	down
	AT5G67360	6.88879e-11	1.1127	up		AT4G16190	7.37505e-17	-1.26943	down
	AT4G29850	0.00147741	1.81572	up		AT5G62640	0.000207927	-1.01359	down
	AT5G52910	0.00104582	1.61849	up		AT1G53320	3.23829e-08	-1.01644	down
	AT5G26220	4.53189e-15	4.28298	up		ONT.2382	0.000285916	-1.21076	down
	AT3G58990	4.25279e-22	5.0025	up		AT5G02840	1.41731e-18	-1.96108	down
	AT2G26180	0.00874761	1.57078	up		AT5G01670	3.03028e-05	-1.02544	down
	AT2G34357	0.00181462	1.26886	up		AT3G50560	1.9986e-07	-1.83815	down
	AT2G20480	0.000930412	1.127	up		AT5G06980	1.50804e-17	-3.24428	down
	AT3G28080	0.000155682	1.23883	up		AT3G10250	4.84843e-07	-1.03545	down
	AT1G16340	2.70722e-08	1.81327	up		AT5G54930	7.15996e-06	-1.16077	down
	AT2G31400	1.34716e-19	1.75919	up		AT3G16240	2.21255e-13	-1.22949	down
	AT1G10170	3.81935e-08	2.02256	up		AT1G71030	1.10085e-60	-3.79205	down
	AT4G35800	5.73734e-05	1.31883	up		AT1G61520	3.07513e-15	-1.57459	down
	AT1G72390	0.0067084	1.0233	up		AT4G34881	9.7342e-22	-1.74985	down
	AT1G18140	0.000660762	2.33475	up		AT1G71970	6.75597e-06	-1.16206	down
	AT3G18280	6.34127e-30	2.56298	up		AT5G43540	1.08707e-20	-3.49871	down
	AT2G43000	2.09189e-08	3.418	up		AT5G55930	0.00233284	-1.37857	down
	AT1G70330	5.05421e-12	1.2208	up		AT3G49800	5.19251e-08	-1.02394	down
	AT4G03960	2.21144e-08	2.03525	up		AT3G61860	9.49285e-13	-1.18374	down
	ONT.6507	0.000515876	2.43953	up		ONT.15153	0.00200407	-1.41556	down
	AT1G65270	8.67678e-20	1.50849	up		AT5G13090	7.89383e-05	-1.00564	down
	AT3G01710	0.00263708	1.4348	up		AT5G09260	0.00052709	-1.08361	down
	AT3G25640	0.0084869	1.0308	up		AT1G24260	0.00162512	-1.37218	down
	AT3G15940	1.5726e-05	1.16297	up		AT5G40180	0.000136734	-1.46809	down
	AT3G13520	1.47126e-17	1.50489	up		AT1G21450	1.05852e-05	-1.03027	down
	AT3G13175	1.10592e-07	1.72005	up		AT4G35770	2.25498e-09	-1.45059	down
	AT5G62050	1.94269e-05	1.02065	up		AT3G10405	5.62047e-10	-1.17379	down
	AT1G78340	2.9189e-07	1.65251	up		AT5G59090	0.000213236	-1.11408	down
	AT3G03200	0.00368051	1.91251	up		AT1G30380	4.68556e-13	-1.25405	down
	AT2G01680	2.25794e-19	2.05892	up		AT1G65230	1.40403e-13	-1.18769	down
	AT3G13290	0.00455496	1.40341	up		AT1G02610	0.00233313	-1.20729	down
	AT5G57240	0.000195425	1.73217	up		AT2G40420	2.71178e-06	-1.25006	down
	AT5G39610	5.31951e-05	1.26154	up		AT3G30180	1.42505e-06	-1.60124	down
	AT5G10840	4.88879e-07	1.0717	up		AT1G13930	3.05435e-18	-1.88365	down
	AT1G61930	0.000528336	2.23057	up		AT1G29930	1.86845e-12	-1.41337	down
	AT3G51770	0.00332549	1.27212	up		AT4G01040	4.03236e-07	-1.08712	down
	AT2G41960	2.02889e-05	1.50871	up		AT1G67100	1.89368e-26	-3.26412	down
	AT5G57590	0.000162625	1.59355	up		AT2G47485	4.2514e-07	-1.24644	down
	AT1G53080	0.00159507	1.98353	up		AT1G16970	0.00119131	-1.01926	down
	AT3G15518	0.00276031	1.48804	up		AT4G37130	0.00265058	-1.04876	down
	AT5G01100	0.0041245	1.58713	up		AT5G49440	5.70895e-15	-2.4777	down
	AT3G48100	0.00807071	1.42691	up		AT2G36895	6.93002e-11	-1.07822	down
	AT3G57000	3.187e-28	2.96613	up		AT3G11090	9.15222e-11	-1.62598	down
	AT3G48490	0.000425751	1.34216	up		AT2G34630	5.76181e-06	-1.02324	down
	AT1G71830	0.00463034	1.30693	up		AT2G42170	1.24278e-16	-1.84345	down
	AT5G15490	2.38725e-05	1.10997	up		AT4G28300	1.03785e-08	-1.39472	down
	AT3G55200	2.2503e-08	2.02843	up		ONT.16745	6.8367e-05	-1.00463	down
	AT4G20140	0.00481058	1.37821	up		AT4G01870	7.77561e-22	-2.47923	down
	AT2G37250	5.41986e-30	1.90471	up		AT1G50420	0.0012513	-1.24702	down
	AT2G35110	0.000168795	1.26559	up		AT2G28110	0.000310305	-1.34506	down
	AT4G03210	8.04061e-07	1.11523	up		AT5G61440	0.00421736	-1.38075	down
	AT1G13440	5.26559e-17	1.47706	up		ONT.13078	0.00124035	-1.46354	down
	AT5G15350	3.26735e-19	2.05788	up		AT4G30910	1.79338e-07	-1.17997	down
	AT2G32690	6.38711e-28	2.14631	up		AT2G20180	7.05882e-05	-1.04958	down
	AT1G52780	5.02068e-05	1.60432	up		AT5G49700	0.000852043	-1.08128	down
	AT4G30460	5.59948e-28	3.48122	up		AT2G40900	0.000747428	-1.10245	down
	AT4G22590	2.40799e-06	1.64502	up		AT3G51330	6.60612e-26	-2.631	down
	AT3G03380	4.08213e-06	1.02031	up		AT4G08300	0.00931599	-1.5556	down
	AT5G48010	1.31159e-21	4.531	up		AT4G27710	3.429e-05	-1.13243	down
	AT1G49000	6.33248e-06	2.52206	up		AT5G56100	3.882e-08	-1.3884	down
	AT4G02710	7.34115e-11	3.08853	up		AT1G12120	2.00958e-07	-1.07872	down
	AT1G58848	4.76961e-20	1.91676	up		AT3G47250	8.04081e-11	-1.34308	down
	AT3G50000	1.87731e-23	1.70493	up		AT3G01540	2.17158e-18	-1.52413	down
	AT5G19800	2.64757e-06	2.55622	up		AT1G35580	1.08463e-34	-2.28626	down
	AT2G28150	4.51093e-05	1.023	up		AT5G59250	1.06224e-13	-1.30377	down
	AT1G07670	8.86378e-08	1.40621	up		AT1G12780	3.26576e-08	-1.02483	down
	AT1G16630	8.11378e-05	2.48984	up		AT5G44574	1.68852e-10	-2.29754	down
	AT3G07590	2.62215e-09	1.36519	up		AT4G16860	8.36471e-11	-1.55096	down
	AT1G11570	2.82845e-05	2.60421	up		AT2G43680	5.9782e-06	-1.08648	down
	AT3G60330	1.23882e-05	2.79989	up		AT4G36700	1.0638e-07	-2.05939	down
	AT5G01870	9.24548e-24	4.19005	up		AT5G42750	7.20964e-05	-1.1215	down
	AT1G29560	5.72716e-06	2.77791	up		AT1G79040	5.86291e-16	-1.42997	down
	AT1G66800	0.00856227	1.03328	up		AT2G16750	0.00122866	-1.24315	down
	AT3G52470	5.10115e-12	1.50947	up		AT2G21340	4.09819e-08	-1.14615	down
	AT5G42580	0.000653932	2.06973	up		AT1G27520	8.82088e-09	-1.26563	down
	AT2G20720	0.000257401	2.04761	up		AT4G25480	6.86684e-05	-2.10611	down
	AT3G14890	0.00291361	1.21436	up		AT4G16980	1.83774e-10	-1.06208	down
	AT2G33850	3.24306e-09	1.88869	up		AT1G51200	2.51886e-10	-1.05473	down
	AT2G30750	1.18222e-09	3.95075	up		AT4G18810	7.6265e-09	-1.15145	down
	AT4G15500	0.000342523	2.21749	up		AT5G17640	4.12395e-06	-1.17804	down
	AT1G24280	0.000249504	1.34435	up		AT5G44190	1.89809e-15	-1.84698	down
	AT4G33865	2.26745e-08	1.08935	up		AT5G02810	1.82464e-43	-3.06486	down
	AT2G20520	0.000126885	2.43427	up		AT1G52870	1.52488e-12	-1.1412	down
	AT3G03120	1.21224e-06	1.55598	up		AT3G10160	5.24199e-08	-1.16147	down
	AT1G56510	1.15076e-05	1.53105	up		AT3G46640	1.67062e-21	-2.03489	down
	AT5G23990	0.00405271	1.49816	up		AT1G67710	0.00134815	-1.64398	down
	AT3G29230	0.00106322	1.35108	up		ONT.18625	8.84494e-08	-1.3521	down
	AT1G54530	0.000809436	1.79267	up		AT5G43580	1.21022e-14	-1.90421	down
	AT1G05120	4.55996e-07	1.50119	up		AT3G51510	3.90148e-12	-1.19848	down
	AT4G25730	1.10183e-05	1.15112	up		AT3G10130	4.40661e-21	-1.7079	down
	AT2G02390	5.96197e-12	1.59333	up		AT3G05120	1.60962e-08	-1.18542	down
	AT3G44750	7.6996e-11	1.88402	up		AT5G59430	2.63793e-05	-1.08205	down
	AT5G62500	7.44737e-05	1.54843	up		AT1G80160	1.44562e-10	-2.57006	down
	AT1G69810	0.000543297	1.40742	up		AT2G04550	7.31503e-07	-1.01031	down
	AT4G12490	4.01705e-15	4.17924	up		AT4G14230	1.70573e-09	-1.2825	down
	AT3G10300	1.38767e-05	1.14254	up		AT1G11750	3.41398e-11	-1.10473	down
	AT4G34580	8.5852e-06	2.07136	up		ONT.17462	5.15525e-26	-4.11898	down
	AT5G40510	0.00051363	1.39664	up		AT1G70020	0.00313272	-1.29066	down
	AT5G58410	8.9226e-12	2.27535	up		AT1G20630	4.35458e-12	-1.4188	down
	AT1G54040	2.83946e-07	2.5727	up		AT5G44870	0.00240441	-1.15587	down
	AT5G08680	9.59643e-13	1.40527	up		ONT.12837	0.00363035	-1.57497	down
	AT5G05620	4.48295e-06	1.23814	up		AT2G16660	4.29171e-15	-2.3524	down
	AT5G17460	2.50263e-10	1.286	up		AT3G13740	2.49044e-08	-1.12733	down
	AT1G30400	1.81352e-07	1.20744	up		AT5G19120	9.18376e-22	-2.21596	down
	AT4G08400	0.00590395	1.844	up		AT1G12440	2.96946e-18	-1.31789	down
	ONT.13514	1.04178e-06	1.0432	up		AT5G39110	0.000269367	-2.3196	down
	AT3G14172	0.00682679	1.01267	up		AT3G06080	3.02273e-25	-2.20966	down
	AT5G49810	3.44575e-38	3.66951	up		AT3G29810	0.00695117	-1.02919	down
	AT5G14060	5.88156e-08	1.2931	up		ONT.15442	0.000321408	-1.21018	down
	AT1G65500	2.6982e-37	4.22282	up		AT5G19540	1.95592e-16	-1.46751	down
	AT4G27150	4.14273e-07	3.43419	up		AT3G26220	1.26815e-05	-1.86427	down
	AT2G21870	7.00102e-13	1.19724	up		AT5G14120	1.2031e-09	-1.27777	down
	AT3G47910	0.00112387	1.07881	up		AT4G08360	7.62907e-05	-2.47079	down
	AT3G62590	0.00565844	1.83854	up		AT1G76110	2.23611e-06	-1.23382	down
	AT5G47910	1.13849e-13	2.3738	up		AT3G17626	3.35746e-05	-1.05927	down
	AT5G49330	0.00122003	2.28	up		AT4G36040	1.54748e-49	-2.78691	down
	AT3G25500	2.31595e-09	1.93859	up		AT1G26800	3.64209e-12	-1.75569	down
	AT5G66230	5.77421e-05	1.90993	up		AT5G64470	2.06417e-06	-1.26446	down
	AT4G15440	5.39069e-05	2.05168	up		AT3G49940	1.97607e-11	-1.19409	down
	AT1G16670	0.00325264	1.04544	up		AT1G54520	1.08938e-17	-1.56188	down
	AT5G18550	0.0024031	1.11493	up		AT1G08650	1.84064e-07	-1.29976	down
	AT1G50300	2.68907e-06	1.09297	up		AT2G23290	5.23873e-05	-1.02144	down
	AT1G68570	1.33385e-06	2.29458	up		AT2G18110	9.23742e-11	-1.20985	down
	AT4G02110	3.24383e-08	3.17212	up		AT5G01560	0.00179203	-1.01794	down
	AT2G44460	0.00161986	2.22386	up		AT5G47810	0.000657048	-1.08824	down
	AT4G30060	0.000527566	1.33911	up		AT3G15150	0.00133831	-1.06979	down
	AT5G63990	0.00323664	1.00765	up		AT2G43180	2.74958e-05	-1.1197	down
	AT3G07255	0.00287809	1.90279	up		AT4G36030	0.00434529	-1.11507	down
	AT5G52320	5.47938e-09	3.28923	up		AT2G29740	0.000298095	-1.39098	down
	AT5G50335	2.63391e-06	2.99061	up		AT5G02160	8.76884e-22	-1.66073	down
	AT3G28345	8.72047e-07	1.43471	up		AT1G16390	1.14005e-07	-1.69612	down
	AT4G21680	0.00212405	1.27637	up		AT3G56880	0.000469909	-1.02585	down
	AT3G22310	9.01157e-06	1.79663	up		AT1G25400	0.0037897	-1.78948	down
	AT1G69880	2.23772e-11	3.07045	up		AT3G24120	1.09931e-07	-1.09696	down
	AT5G46960	8.12589e-05	1.6502	up		AT3G23700	2.92038e-09	-1.03351	down
	AT2G27720	1.57622e-12	1.44348	up		AT1G03610	7.83678e-05	-1.01319	down
	AT1G55760	0.00874649	1.05342	up		AT1G03457	0.000273466	-1.18528	down
	AT3G42660	0.00130451	1.61698	up		AT4G36290	0.00034775	-1.0989	down
	AT5G64580	7.44728e-07	1.45588	up		AT5G11060	2.81016e-05	-1.02112	down
	AT3G49720	2.38329e-22	1.74223	up		AT5G47840	2.02177e-13	-1.18192	down
	AT5G13000	1.75533e-06	1.47579	up		AT1G26250	0.00161397	-1.91879	down
	AT1G31230	8.73589e-06	1.37053	up		AT3G10060	4.60908e-08	-1.09086	down
	AT1G23170	0.00332595	1.33214	up		AT3G56860	1.60651e-08	-1.08304	down
	AT5G25020	3.77399e-05	2.76984	up		AT1G19400	6.27034e-14	-1.45212	down
	AT5G12420	2.07028e-10	1.98989	up		AT3G10480	1.19846e-05	-1.26002	down
	AT1G77120	1.3777e-06	1.41798	up		AT4G12710	0.000168558	-1.20309	down
	AT1G13430	0.000388713	2.12194	up		AT1G16720	8.91544e-10	-1.13141	down
	AT3G06860	1.57283e-07	1.24641	up		AT3G54900	3.51834e-08	-1.25159	down
	AT5G62340	0.00179486	1.44651	up		AT5G15950	8.26441e-05	-1.21313	down
	AT2G39310	1.19141e-39	3.26051	up		AT2G27800	0.0015625	-1.23901	down
	AT3G46320	0.000107029	1.10237	up		AT1G06430	2.79819e-07	-1.04652	down
	AT3G27250	2.89933e-05	1.63528	up		AT5G21950	0.00188697	-1.41439	down
	AT3G11050	0.00541001	1.61784	up		AT2G47700	1.71462e-11	-1.14703	down
	AT1G72440	6.89826e-15	2.19828	up		AT3G54880	1.50425e-05	-1.50053	down
	AT1G64190	7.95907e-38	2.35869	up		AT1G49160	0.00564388	-1.08673	down
	AT5G15020	6.06804e-05	1.63937	up		AT5G06570	6.23053e-06	-1.41834	down
	AT3G48050	2.74584e-05	1.38654	up		AT5G62430	8.61417e-06	-2.02006	down
	AT2G20875	0.00246458	1.44054	up		ONT.16073	0.00416855	-1.00755	down
	AT4G19810	0.000296081	1.23695	up		AT1G58180	0.000117054	-1.23712	down
	AT1G08430	6.34816e-09	3.67421	up		AT4G26288	0.00448896	-1.90798	down
	AT5G04480	0.00128228	1.35173	up		AT1G12710	1.56658e-07	-1.42797	down
	AT5G50740	1.3866e-07	1.60326	up		AT3G16640	2.56894e-10	-1.13207	down
	AT3G47520	1.06975e-18	1.79304	up		AT1G44446	6.87102e-12	-1.69772	down
	AT1G50060	1.34668e-09	2.17422	up		AT3G60040	0.000921828	-1.41721	down
	AT2G21060	5.60895e-33	2.35029	up		AT1G47990	0.00322566	-1.5156	down
	AT1G04800	3.11681e-27	2.54331	up		AT4G18740	4.01849e-05	-2.19767	down
	AT5G40540	0.000518876	1.26143	up		AT2G19810	1.25733e-22	-1.99099	down
	AT5G04280	3.54848e-07	1.44938	up		ONT.16342	6.41114e-12	-2.58243	down
	AT4G29740	0.00401924	1.70512	up		AT5G65970	4.98847e-10	-2.13352	down
	ONT.9948	7.64183e-10	3.99395	up		AT1G15820	1.5822e-16	-1.70676	down
	AT5G41070	0.000677548	1.13667	up		AT1G28610	1.03789e-07	-1.49787	down
	AT2G18660	0.000275904	2.54688	up		AT2G26800	3.76026e-08	-1.22146	down
	AT4G39850	4.61123e-05	1.51589	up		AT1G65720	2.50887e-22	-1.51599	down
	AT3G28340	0.00881309	1.52228	up		AT5G51790	4.32805e-05	-1.44146	down
	AT1G16350	5.17617e-11	1.44111	up		AT3G19860	1.48755e-08	-1.05766	down
	AT2G46540	8.33389e-08	1.04069	up		AT5G50700	0.00279318	-1.71781	down
	AT2G40670	0.00535773	1.9007	up		AT3G06750	1.54034e-11	-1.24797	down
	AT4G38080	1.05693e-13	2.1107	up		AT3G59400	1.69571e-07	-1.36446	down
	AT1G20780	0.000419526	1.20158	up		AT1G19530	4.18412e-32	-3.2617	down
	AT3G52990	3.36853e-12	1.15909	up		AT3G11880	3.95565e-07	-1.19043	down
	AT3G11960	5.76635e-07	1.95146	up		AT2G37920	1.26056e-17	-1.76818	down
	AT1G16410	8.93112e-14	4.63421	up		AT1G78600	5.112e-17	-1.93719	down
	AT3G25410	0.0087937	1.01542	up		AT2G42400	2.84131e-06	-1.23588	down
	AT3G16670	2.13011e-16	3.91676	up		AT3G56290	2.76716e-12	-1.46138	down
	AT2G15220	3.21936e-29	3.88573	up		AT4G31940	0.00230403	-1.90404	down
	AT5G06200	1.01916e-06	2.14829	up		AT4G36530	5.53139e-17	-1.43651	down
	ONT.8316	0.00713058	1.50843	up		AT4G09830	1.72121e-16	-1.42429	down
	AT5G42110	1.47237e-06	1.19691	up		AT2G39000	1.71226e-26	-1.92455	down
	AT2G32730	1.07151e-08	1.31888	up		AT4G29070	4.15185e-11	-1.58158	down
	AT5G64410	9.02343e-08	1.3204	up		AT2G19800	1.29591e-06	-1.36773	down
	AT4G30350	6.21103e-09	1.5392	up		AT3G55770	7.5179e-11	-1.09362	down
	AT1G14240	0.00355145	1.37427	up		AT5G05410	2.61288e-11	-1.86925	down
	AT2G39800	7.08236e-10	1.32096	up		AT1G72910	0.00459653	-1.28558	down
	AT1G55740	3.78047e-06	1.82762	up		AT2G39375	0.0069987	-1.21225	down
	AT2G26780	0.00784901	1.20613	up		AT3G61600	6.64676e-15	-1.45011	down
	AT3G13470	2.22371e-15	1.75224	up		AT2G35300	0.00419353	-1.63216	down
	AT4G31800	1.97164e-05	2.56291	up		AT1G03106	0.00182285	-1.75824	down
	AT4G21840	0.00154259	2.14016	up		ONT.5777	0.00774673	-1.04825	down
	AT5G20000	5.32327e-07	1.03585	up		AT1G08630	6.51451e-69	-5.56714	down
	AT5G09520	3.32578e-11	2.27939	up		AT5G46780	1.21314e-08	-1.17724	down
	AT3G08530	3.99297e-10	1.55479	up		AT3G13040	5.43699e-08	-1.21152	down
	AT3G12520	6.96757e-05	1.73468	up		AT1G68080	0.00073437	-1.21919	down
	AT2G32960	2.15387e-06	2.79556	up		AT2G25200	1.20163e-07	-1.36835	down
	AT5G24660	1.78145e-13	3.4273	up		AT1G18330	4.95127e-37	-3.78003	down
	AT3G50440	8.69127e-18	1.82148	up		AT1G72645	0.00186486	-1.10699	down
	AT5G57540	0.000435251	2.0683	up		AT1G05860	1.13368e-05	-1.1793	down
	AT5G66620	0.000440363	2.187	up		AT2G47020	0.00203607	-1.06796	down
	AT1G20510	1.36193e-10	2.00993	up		AT2G01090	0.00184488	-1.00388	down
	AT5G53480	0.000145019	1.1206	up		AT2G34430	1.12546e-29	-2.28852	down
	AT1G47410	8.07595e-05	1.58514	up		AT2G36320	1.13318e-13	-1.25083	down
	AT2G25240	0.00023544	1.92832	up		AT3G54480	1.77396e-07	-1.08118	down
	AT3G62830	3.70099e-34	2.28684	up		AT4G28240	3.30539e-14	-1.36411	down
	AT4G32200	0.000126721	2.10922	up		AT3G22750	0.000901948	-1.28175	down
	AT4G23500	0.00669949	1.25106	up		AT2G43400	5.83827e-09	-1.40564	down
	AT4G22235	0.000227772	1.44934	up		AT5G39660	0.000532962	-1.35492	down
	AT5G25980	1.68401e-13	1.95068	up		AT4G23260	0.00384919	-1.00064	down
	AT1G24070	0.000248875	2.43233	up		AT4G28750	2.53659e-09	-1.2061	down
	AT3G16430	1.4639e-06	1.00857	up		AT4G02050	9.52247e-05	-1.00846	down
	AT5G59480	2.06016e-09	1.71832	up		ONT.15268	5.095e-05	-1.11957	down
	AT5G67400	4.7264e-13	2.49046	up		AT2G45850	1.08718e-06	-1.17178	down
	AT4G39480	0.00437554	1.89041	up		AT3G06850	3.53834e-26	-2.57917	down
	AT5G43180	2.98235e-05	2.02222	up		AT5G63190	3.63783e-13	-1.2134	down
	AT2G28085	0.000387295	2.48994	up		AT1G05840	3.27994e-06	-1.00837	down
	AT5G24810	6.80393e-05	1.02001	up		AT1G79540	0.00241416	-1.32355	down
	AT1G49040	1.65084e-15	1.96518	up		AT1G01725	1.49503e-07	-1.05415	down
	AT1G64110	3.10602e-07	1.95056	up		AT5G19940	5.98738e-13	-1.41582	down
	AT5G39840	0.000174477	1.82148	up		AT1G80920	4.43061e-14	-1.56569	down
	ONT.2361	0.00253467	2.09542	up		AT4G28040	0.000451487	-1.08909	down
	AT5G60020	0.00313412	1.48244	up		AT5G40870	8.27174e-12	-1.47557	down
	AT2G36885	3.81248e-06	1.35801	up		AT2G32120	0.00131059	-1.43008	down
	AT5G59870	2.75799e-09	1.36049	up		AT1G22490	1.45647e-07	-1.93738	down
	AT4G33040	0.000911189	1.19025	up		AT2G29670	6.47324e-34	-2.98229	down
	AT5G28150	9.83278e-05	1.28862	up		AT4G24670	0.000962774	-1.0551	down
	AT1G06550	0.000395282	1.08728	up		AT2G38460	1.19324e-09	-1.71421	down
	AT3G05790	0.00152008	2.08034	up		AT3G23080	4.71111e-08	-1.19936	down
	AT1G74100	4.11107e-08	1.41809	up		AT3G45890	0.000785149	-1.04082	down
	AT2G39040	0.000338007	1.5164	up		AT5G37340	0.00601447	-1.0611	down
	AT3G57450	2.5391e-08	1.45665	up		AT4G07825	0.000107992	-1.02529	down
	AT5G57760	1.17733e-08	1.7564	up		AT1G64500	9.51015e-07	-1.84944	down
	AT5G65360	4.29147e-10	1.41705	up		AT1G13245	3.22369e-05	-1.17751	down
	AT4G12390	1.26138e-05	1.0839	up		AT1G30820	4.81226e-19	-1.95906	down
	AT5G50360	0.000458128	2.27077	up		AT1G11360	8.37317e-08	-1.03181	down
	AT2G39170	7.83384e-05	1.17008	up		AT2G33810	2.76632e-05	-1.09723	down
	AT5G58470	5.94637e-12	1.98302	up		AT5G51720	1.47204e-10	-1.40577	down
	AT5G47000	3.25976e-05	2.87442	up		AT5G62630	1.47495e-07	-1.24284	down
	AT1G08560	1.60805e-09	1.91559	up		AT1G80830	3.05427e-15	-1.72763	down
	AT1G72280	0.00409323	1.53244	up		AT2G46080	5.34399e-07	-1.09897	down
	AT1G48760	7.91266e-09	1.16842	up		AT2G29360	3.26622e-09	-1.31687	down
	AT1G15625	0.000599458	2.2777	up		AT5G44572	2.43477e-08	-1.12819	down
	AT4G00490	3.08146e-49	3.15879	up		AT1G80245	1.70495e-08	-1.34516	down
	AT2G43590	2.51656e-85	5.05195	up		AT3G43430	0.000179496	-1.1852	down
	AT1G53500	2.52698e-06	1.51607	up		AT5G56180	1.07748e-08	-1.30795	down
	AT3G10200	0.000266269	1.83704	up		AT2G23600	2.7547e-09	-1.13051	down
	AT4G00450	0.00580794	1.34779	up		AT3G27110	7.68963e-11	-1.29136	down
	AT2G39700	4.31582e-18	2.47574	up		AT5G51550	5.20847e-05	-1.07677	down
	AT5G67140	8.2033e-07	1.85426	up		ONT.18379	3.75169e-09	-3.60326	down
	AT5G61780	1.56472e-09	1.36648	up		AT4G16880	2.30942e-28	-2.86372	down
	AT5G05500	3.33387e-13	2.54314	up		AT5G57630	6.22227e-06	-1.3839	down
	AT4G15563	0.00259283	1.19072	up		AT3G26730	8.53729e-08	-1.08246	down
	AT5G47060	1.4891e-06	2.20931	up		AT1G78310	0.000167583	-1.19528	down
	AT1G07440	6.14691e-10	1.05724	up		ONT.1932	0.000180513	-1.3568	down
	AT4G30990	0.000333243	1.57481	up		AT2G15960	7.14867e-07	-1.04326	down
	AT5G41620	0.00324671	1.18621	up		AT5G63380	1.35998e-14	-1.88151	down
	AT4G11010	1.45836e-12	1.21443	up		AT4G30993	6.2056e-11	-1.20434	down
	AT4G33010	1.33209e-25	1.86056	up		AT1G21500	2.73697e-18	-1.71796	down
	AT1G15550	0.00618346	1.61077	up		AT4G26520	4.58088e-14	-1.38215	down
	AT5G47220	0.000246341	1.25423	up		AT5G53970	3.21965e-14	-1.85596	down
	AT5G12140	2.20943e-10	1.13729	up		AT4G36400	5.16645e-05	-1.10705	down
	AT2G36260	5.99844e-28	4.81788	up		AT1G54680	0.000215767	-1.40616	down
	AT1G13280	4.15248e-37	2.64391	up		AT1G17990	6.28845e-08	-1.62185	down
	AT1G14870	1.11046e-07	1.28594	up		AT3G13340	2.5627e-08	-1.01709	down
	AT4G22570	6.97561e-06	1.23016	up		AT1G22230	0.000355147	-1.12168	down
	AT2G26010	3.36553e-06	3.23706	up		AT5G52250	1.77486e-15	-2.51176	down
	AT5G55110	5.49947e-12	4.17064	up		AT4G03420	1.39406e-06	-1.2541	down
	ONT.325	0.000402005	2.48334	up		AT3G19360	0.00231903	-1.08329	down
	AT1G14540	2.22277e-09	2.73218	up		AT1G08660	8.97603e-08	-1.10881	down
	AT1G73200	3.86834e-08	1.44365	up		AT3G09760	1.78136e-06	-1.23649	down
	AT1G55490	1.23594e-19	1.81297	up		AT2G21540	6.53546e-06	-1.16216	down
	AT2G15830	6.15127e-06	1.01711	up		AT2G30700	1.08652e-06	-1.09145	down
	AT4G14365	0.00887658	1.44828	up		AT1G10910	8.83379e-07	-1.11562	down
	AT1G17620	1.50484e-08	1.60621	up		AT2G03850	3.89963e-13	-3.05511	down
	AT1G64760	7.38334e-05	1.14434	up		AT1G09460	0.000113856	-1.37627	down
	AT5G12970	2.75577e-06	2.68903	up		AT4G26530	7.50608e-18	-1.57216	down
	AT1G17070	0.00612029	1.36474	up		AT4G25580	1.50416e-08	-2.82038	down
	AT5G47140	0.00627931	1.13235	up		AT1G29920	1.22099e-14	-2.17058	down
	AT2G22470	3.97501e-50	3.10042	up		AT5G44020	2.20111e-10	-1.0131	down
	AT3G44540	2.21236e-07	2.52547	up		AT1G53210	6.46819e-12	-1.15539	down
	AT5G53370	9.22913e-06	1.51702	up		AT2G43865	0.00106765	-2.27356	down
	AT5G02420	2.24536e-07	1.72041	up		AT3G56060	1.00019e-07	-1.42304	down
	AT3G44550	1.17964e-10	2.38524	up		AT4G10910	3.96801e-17	-2.32574	down
	AT5G66210	1.87751e-06	1.10587	up		AT3G18030	2.53846e-05	-1.07877	down
	AT1G52070	0.000426669	1.93591	up		AT3G19380	0.00200826	-1.01278	down
	AT4G09600	0.000315705	2.47206	up
	AT4G15830	2.79627e-05	1.70151	up
	AT1G74090	0.000282422	1.04222	up
	AT5G60530	2.28067e-07	1.69607	up
	AT1G01600	1.83504e-05	2.74317	up
	AT5G20740	8.49747e-14	3.21461	up
	AT1G02360	3.30205e-12	2.13417	up
	AT3G22540	8.81488e-07	3.00339	up
	AT5G09980	1.70905e-06	2.13646	up
	AT3G21770	1.90153e-06	1.06385	up
	AT2G21170	2.23166e-42	2.12128	up
	AT3G29360	6.29384e-25	2.17143	up
	ONT.8950	0.0017215	1.16802	up
	AT4G13770	1.12552e-23	5.12822	up
	AT1G44750	0.000252429	1.04613	up
	AT3G25790	2.95828e-08	2.6419	up
	AT1G68600	0.000347536	1.50335	up
	AT4G36610	5.04653e-07	2.61929	up
	AT1G22300	6.99944e-16	1.29725	up
	AT3G06050	6.59747e-25	1.79576	up
	AT3G53235	0.00187305	1.90401	up
	AT4G12000	0.000658889	1.2526	up
	AT2G21100	2.79813e-10	3.22311	up
	AT1G03310	7.98898e-07	1.29541	up
	AT2G37390	0.00899266	1.46544	up
	AT3G05560	2.30686e-18	1.56268	up
	AT5G58670	0.00575222	1.41244	up
	AT5G09978	3.82361e-06	1.37497	up
	AT1G69040	0.000292455	1.04223	up
	AT1G20970	1.33174e-08	1.52536	up
	AT3G49220	3.73708e-06	1.36044	up
	AT3G07160	5.7489e-20	2.01474	up
	AT1G02890	1.41411e-22	2.29975	up
	AT5G24990	1.05676e-06	2.06124	up
	AT2G34150	0.00375119	1.73758	up
	AT1G65390	0.000210882	1.72048	up
	AT1G23100	1.98373e-07	1.75572	up
	AT1G70460	4.06217e-05	2.5668	up
	AT2G18150	7.26152e-13	4.33711	up
	AT4G29930	7.49347e-10	3.08277	up
	AT4G02700	3.86401e-07	3.4087	up
	AT1G72730	0.00897797	1.20243	up
	AT5G49930	1.10325e-09	1.70224	up
	AT3G18640	0.000169069	1.42719	up
	AT3G22620	2.42657e-16	2.06028	up
	AT5G62620	0.00277143	1.05349	up
	AT5G18525	0.00117854	1.36946	up
	AT1G11600	1.01748e-36	3.5715	up
	AT2G40170	3.23137e-09	3.06556	up
	AT3G61370	0.000659958	1.13254	up
	AT1G11960	0.000325291	1.09927	up
	AT3G06450	0.000203601	1.04015	up
	AT3G05220	1.00825e-08	1.14647	up
	AT5G40490	0.0085664	1.20755	up
	AT4G29700	1.39578e-18	3.54563	up
	AT5G23430	0.000495689	1.29083	up
	AT5G07010	6.05959e-05	1.80495	up
	AT4G23050	2.05061e-11	1.56405	up
	AT3G50380	2.8148e-05	1.85524	up
	AT1G77310	0.00128162	1.68985	up
	AT4G35510	0.00070091	1.06198	up
	AT4G02810	0.00126089	2.05352	up
	ONT.1359	0.0033914	1.19615	up
	AT5G35190	2.16816e-06	3.10311	up
	AT4G35270	0.00911783	1.11581	up
	AT2G36850	9.44838e-11	2.27762	up
	AT2G44578	0.00408224	2.0011	up
	AT5G13930	7.188e-09	1.90998	up
	AT5G63140	0.00260669	1.00807	up
	AT1G61560	0.000306076	1.71498	up
	AT3G51810	0.000262643	2.28459	up
	AT1G11000	0.000330005	1.22148	up
	AT3G15350	1.9693e-05	1.16436	up
	AT5G56540	1.50038e-07	1.31916	up
	AT2G29080	4.63376e-05	1.02149	up
	AT2G46520	0.00121827	1.09497	up
	AT2G46535	0.00065511	1.14794	up
	AT5G21140	0.000202014	1.88572	up
	AT3G20370	2.10922e-06	1.54603	up
	AT5G19550	4.65706e-13	1.63403	up
	AT5G04290	1.1938e-08	1.38997	up
	AT5G55070	7.7056e-06	1.08745	up
	AT4G33730	0.000394392	2.04129	up
	ONT.4888	9.78887e-05	1.49226	up
	AT4G02150	0.000220193	1.14089	up
	AT4G37700	9.9495e-05	1.73293	up
	AT5G06760	3.89797e-05	1.34564	up
	AT4G00570	1.26419e-13	1.62485	up
	AT3G27906	7.48884e-06	1.09728	up
	AT2G02990	1.11034e-06	2.31543	up
	AT2G01610	0.000458123	1.81009	up
	AT1G34510	4.5444e-13	4.32574	up
	AT1G67865	1.12685e-08	1.70763	up
	AT2G35120	4.79128e-07	1.17257	up
	AT4G23885	1.63896e-06	1.09126	up
	AT3G48450	5.8572e-05	1.79322	up
	AT5G57980	0.00186763	1.99242	up
	AT4G12870	7.10536e-11	2.96126	up
	AT4G16780	0.00037822	1.17234	up
	AT1G10470	3.90665e-05	1.03133	up
	AT1G21110	1.54608e-19	2.63503	up
	AT4G30210	2.77083e-16	1.71531	up
	AT4G13430	1.49757e-10	1.10474	up
	AT3G60440	0.000214224	1.20604	up
	AT1G78370	2.78291e-73	5.18038	up
	AT4G26630	5.92167e-16	1.64653	up
	AT1G63000	5.11235e-08	1.09375	up
	AT5G13970	5.52242e-09	1.50032	up
	AT1G70560	5.03529e-12	2.25256	up
	AT1G53350	2.38267e-05	1.55234	up
	AT5G15500	6.55524e-08	3.46078	up
	AT2G47070	1.0567e-06	1.00189	up
	AT2G40435	1.76932e-06	2.37866	up
	AT1G19050	1.78435e-08	1.88212	up
	ONT.7896	1.31814e-07	3.28467	up
	AT4G10960	4.81867e-05	1.40973	up
	AT2G41380	1.18083e-05	1.84019	up
	AT1G68430	0.00686354	1.32337	up
	AT1G23190	3.55093e-16	1.53281	up
	AT3G06035	5.26085e-07	1.26128	up
	AT3G19540	0.00515888	1.01644	up
	AT4G23180	1.14109e-06	1.5208	up
	AT1G62980	1.08913e-13	1.89968	up
	AT2G15490	0.00736377	1.06081	up
	AT2G01660	2.49903e-07	1.55166	up
	AT4G20320	1.54371e-10	2.07456	up
	AT4G30470	2.88093e-09	1.51005	up
	AT5G57250	0.00498872	1.04859	up
	AT2G33790	1.39735e-18	3.02748	up
	AT5G55920	2.22697e-05	1.38525	up
	AT5G55180	5.72801e-05	1.33986	up
	AT4G36990	5.11915e-07	1.10838	up
	AT2G23910	0.00018755	1.22566	up
	AT1G03820	4.33624e-08	2.96676	up
	AT1G54990	6.72516e-06	1.15864	up
	AT1G73630	0.00182656	1.34652	up
	AT5G44720	1.65121e-08	1.32961	up
	AT3G11130	6.49603e-14	1.97318	up
	AT3G14850	4.55103e-05	2.05365	up
	AT1G74590	8.06685e-05	2.33397	up
	AT2G32190	1.48494e-12	2.1934	up
	AT3G49570	0.000459797	2.18963	up
	AT1G21580	0.00123412	1.32987	up
	AT3G14940	2.03945e-06	1.32662	up
	AT4G23630	2.5134e-11	1.1578	up
	AT3G50370	4.59407e-05	1.36977	up
	AT5G16780	3.90976e-07	1.12815	up
	AT4G02480	8.01851e-07	1.09377	up
	AT3G47810	1.22175e-20	1.40317	up
	AT5G23190	6.35226e-13	3.19975	up
	AT5G66420	7.42874e-16	2.02415	up
	AT5G44210	0.00153906	1.32923	up
	AT1G64790	0.0003528	1.20447	up
	AT5G45010	3.25005e-12	1.59679	up
	AT5G13180	1.80877e-09	1.19549	up
	AT5G13590	8.70673e-06	2.02819	up
	AT1G56570	7.20108e-09	1.6814	up
	AT2G38390	2.11503e-08	1.73862	up
	AT5G08000	9.61838e-08	1.33912	up
	AT1G13340	0.000455042	1.80608	up
	AT1G74850	3.50523e-06	1.93009	up
	AT4G33420	3.68768e-11	1.3681	up
	AT2G25000	4.38801e-06	1.82551	up
	AT3G24200	7.87987e-08	1.26564	up
	AT1G71740	2.70221e-14	4.73894	up
	AT3G12870	0.000791089	1.62717	up
	AT5G60800	0.00938031	1.10261	up
	AT4G17350	9.73034e-05	1.80667	up
	AT5G40420	0.000103536	2.62733	up
	AT3G10290	0.00570723	1.83654	up
	AT4G22517	5.43061e-17	2.07078	up
	AT3G43960	0.000480231	1.2524	up
	AT5G63320	0.000663526	1.11664	up
	AT5G24655	0.0016061	1.78016	up
	AT1G09155	7.2154e-11	2.2565	up
	AT1G56600	1.39782e-11	3.08847	up
	AT1G01320	1.14169e-05	1.13068	up
	AT4G23600	3.34307e-13	3.02655	up
	AT5G52220	0.000925718	1.03968	up
	AT2G37540	9.25176e-05	1.12428	up
	AT5G39730	0.000755655	1.30019	up
	ONT.3	0.00539019	1.96351	up
	AT1G52060	5.16755e-07	1.88821	up
	AT4G31470	0.000941425	1.91734	up
	AT3G25770	2.18638e-06	1.04981	up
	AT4G11270	0.00303121	1.28509	up
	AT1G11850	5.75412e-07	1.45283	up
	AT1G35320	5.4003e-09	1.63512	up
	AT5G44420	1.70803e-15	4.72825	up
	ONT.15451	0.000809492	2.30204	up
	AT5G55450	0.00106439	1.83599	up
	AT1G80120	1.77978e-06	2.54867	up
	AT1G69920	4.70202e-09	3.543	up
	AT5G46580	2.51666e-07	1.17636	up
	AT5G25930	0.0028827	1.4805	up
	AT4G22505	3.14683e-07	2.28381	up
	ONT.11676	4.46032e-09	3.54448	up
	AT3G54400	1.10745e-07	1.53155	up
	AT4G38680	6.44322e-12	1.49999	up
	AT5G11930	0.00456167	1.50601	up
	AT4G27652	0.00014512	1.5871	up
	AT4G09320	5.74248e-72	3.32123	up
	AT5G61220	2.64554e-08	1.68122	up
	AT1G73590	1.73533e-06	1.92031	up
	AT1G74010	3.53163e-06	2.58482	up
	AT4G31840	0.000327167	1.01371	up
	AT1G27200	5.91057e-06	1.40079	up
	AT1G58280	0.00140587	1.36124	up
	AT3G18510	0.000774991	1.22375	up
	AT5G37310	3.26202e-09	1.22263	up
	AT1G57860	7.63315e-05	1.04202	up
	AT1G17450	0.0025718	1.50583	up
	AT1G14550	1.34116e-05	2.99273	up
	AT3G03660	0.00213844	2.16719	up
	AT1G13210	0.00720897	1.00844	up
	AT3G50760	0.000408895	2.01486	up
	AT3G07100	1.14933e-11	1.81577	up
	AT5G44670	0.00152608	1.62074	up
	AT2G27510	1.86015e-14	1.60125	up
	AT2G34790	0.000246219	1.90992	up
	AT3G26830	1.26959e-15	3.57942	up
	AT3G48340	2.12072e-15	2.55619	up
	AT3G08580	3.15182e-19	1.31989	up
	AT4G06599	4.88043e-12	1.56962	up
	AT3G27400	0.000636927	1.70192	up
	ONT.6433	0.00682666	1.80448	up
	AT2G45540	0.000766396	1.5782	up
	AT3G12145	3.60033e-10	2.5121	up
	AT5G61290	2.73395e-05	1.96625	up
	AT1G69800	6.4288e-05	1.03697	up
	AT3G26115	0.00184721	1.33199	up
	AT2G37670	0.00703942	1.78787	up
	AT4G05050	3.96623e-18	1.55668	up
	AT4G18440	0.000155408	1.18404	up
	AT4G39190	0.0011301	1.32268	up
	AT1G18100	3.60758e-11	3.57706	up
	AT5G17760	0.00127724	1.16756	up
	AT2G20010	3.69168e-06	1.69951	up
	AT2G12462	9.1925e-06	2.06868	up
	AT3G52140	1.62086e-05	1.39441	up
	AT3G33530	0.00278698	1.04082	up
	AT4G15890	0.00291893	2.10135	up
	AT2G46640	1.2856e-12	4.10282	up
	AT3G27210	9.18929e-07	1.12479	up
	AT5G26667	1.86969e-07	1.59394	up
	AT3G06690	7.03775e-05	1.12141	up
	AT2G22560	0.000734761	1.89664	up
	AT3G25130	0.00868206	1.37788	up
	AT4G40090	1.95723e-10	2.45243	up
	AT4G28080	1.48084e-17	1.58689	up
	AT4G00630	3.85673e-06	1.42738	up
	ONT.3454	6.25289e-10	4.05006	up
	AT3G17310	4.63821e-05	1.2814	up
	AT3G22780	9.08483e-07	1.17328	up
	AT3G19430	8.16727e-08	2.89465	up
	AT4G16060	5.87408e-10	1.32142	up
	AT4G34200	4.29394e-06	1.02876	up
	AT1G61800	2.16496e-11	4.04609	up
	AT5G17050	0.00371886	1.14318	up
	AT2G44480	0.00963819	1.335	up
	AT3G10720	8.77121e-09	1.45583	up
	AT5G27330	1.79163e-08	1.68407	up
	AT5G10950	5.23539e-06	1.37952	up
	AT5G63087	0.00910995	1.78986	up
	AT5G56630	3.88574e-05	1.04126	up
	AT2G34660	4.14981e-12	1.87776	up
	AT3G06410	0.000115193	1.2009	up
	AT1G47290	0.00103689	1.00102	up
	AT3G54090	3.03692e-28	2.20406	up
	AT4G21390	0.000128009	1.83041	up
	AT5G27540	4.68941e-07	1.25602	up
	AT1G77680	0.000152068	1.46281	up
	AT3G59340	0.0015737	1.95075	up
	AT1G06160	0.00882425	1.51018	up
	AT1G12950	1.74222e-05	2.4966	up
	AT3G04290	7.077e-18	2.39135	up
	AT5G62600	1.29158e-12	2.01321	up
	AT5G27820	3.25166e-05	1.21932	up
	AT5G06640	5.32762e-07	3.25383	up
	AT3G44720	2.26048e-08	1.44185	up
	AT2G40370	7.74211e-07	2.35299	up
	AT3G14190	4.11498e-11	1.78649	up
	AT1G26960	0.000241027	1.58672	up
	AT4G22990	9.8642e-05	1.00924	up
	AT3G02990	0.00944575	1.09288	up
	AT5G19240	0.000112053	2.21167	up
	AT5G11110	9.36005e-05	2.16552	up
	AT2G33380	4.64056e-18	2.9424	up
	AT1G11700	0.000706966	1.10941	up
	AT5G04950	5.67715e-24	2.87041	up
	AT3G55290	2.20141e-09	2.81006	up
	AT1G16030	1.21739e-05	1.54504	up
	AT1G66580	3.61801e-15	1.681	up
	AT3G52390	0.000216668	1.20284	up
	AT2G27900	2.07793e-05	1.24129	up
	AT5G24105	2.15385e-05	1.53789	up
	AT3G16340	0.000214912	1.83845	up
	AT1G77600	1.54855e-06	2.08326	up
	AT4G25010	0.000654085	2.39681	up
	AT2G39220	0.000996562	1.43291	up
	AT4G23670	2.4492e-10	1.28932	up
	AT2G28000	1.80149e-10	1.18271	up
	AT1G31750	0.000393546	2.07212	up
	AT2G06050	1.23452e-15	1.95861	up
	AT3G24180	4.92685e-05	1.31002	up
	AT4G04750	0.00220295	1.33662	up
	AT2G37500	1.7751e-15	1.67803	up
	AT5G14130	7.44892e-05	1.95426	up
	AT5G24770	1.30658e-15	2.96524	up
	AT5G62520	0.00377325	1.47035	up
	AT1G68850	1.45028e-11	3.58495	up
	AT1G62660	2.47572e-07	1.08005	up
	AT3G02530	1.27791e-16	1.4992	up
	AT2G05710	3.60938e-09	1.14938	up
	AT3G04720	9.07854e-19	1.85959	up
	AT4G12520	4.83467e-15	2.77038	up
	AT4G30290	3.66379e-15	3.75244	up
	AT2G15620	6.00326e-25	1.94241	up
	AT5G22580	3.11665e-31	3.27885	up
	AT1G49230	0.000509295	1.21745	up
	AT3G49110	0.00922198	1.47817	up
	AT3G50950	7.01598e-16	1.95761	up
	AT4G35985	0.00105941	1.47863	up
	AT3G49250	5.14861e-06	1.3386	up
	AT1G48750	2.22864e-40	7.19549	up
	ONT.6747	0.000952572	1.95901	up
	AT4G34860	0.000896531	1.26992	up
	AT4G37640	0.00325416	1.08553	up
	AT5G38890	9.54589e-21	2.16547	up
	AT2G47410	0.00179881	1.47002	up
	AT1G51470	9.04149e-06	1.72536	up
	AT4G05390	1.87804e-06	1.10848	up
	AT2G32380	4.33077e-05	1.1456	up
	AT2G17280	4.78488e-28	2.79536	up
	AT3G14370	0.00213134	1.52011	up
	AT5G62480	0.000976816	1.32828	up
	AT1G53470	0.00121709	2.04868	up
	AT3G13080	1.02155e-09	2.30292	up
	AT1G74260	7.78406e-09	1.83927	up
	AT1G53070	7.39312e-07	2.18638	up
	AT1G04680	1.5763e-11	1.77429	up
	AT5G04520	0.000244236	1.17929	up
	AT4G20390	0.00089812	1.35143	up
	AT3G08860	2.91808e-14	3.95511	up
	AT5G14580	0.00563229	1.88892	up
	AT3G22930	0.000390206	1.3281	up
	AT5G41040	3.80035e-10	1.69589	up
	AT5G03340	1.61621e-06	1.06843	up
	AT4G30100	0.00174831	1.16258	up
	AT2G45220	4.23217e-05	1.37657	up
	AT4G02510	1.56549e-20	1.66864	up
	AT2G36570	0.00106829	1.64471	up
	AT2G19590	0.000263479	1.48878	up
	AT3G23990	1.89048e-17	1.92823	up
	AT3G23830	6.01966e-08	1.39619	up
	AT1G67860	2.32097e-10	1.65251	up
	AT3G56980	0.00272661	1.02781	up
	AT1G80130	1.04281e-14	4.45978	up
	AT1G36370	0.000829404	1.0222	up
	AT1G31550	0.00602196	1.03469	up
	AT5G39500	0.00947121	1.29596	up
	AT3G24030	5.29736e-07	1.1454	up
	AT5G23630	1.07793e-06	1.6188	up
	AT3G50900	1.78628e-14	1.99979	up
	AT4G23000	0.00395349	1.75679	up
	AT5G52310	3.68879e-05	1.87803	up
	AT3G61640	5.1745e-10	1.31019	up
	AT4G24280	5.03929e-22	1.61338	up
	AT1G12030	6.63478e-37	4.25951	up
	ONT.3334	2.72708e-05	1.5806	up
	AT2G28140	0.000191771	1.80674	up
	AT4G35240	0.00261574	1.39468	up
	AT2G20750	0.00475283	1.5372	up
	AT1G31690	3.51578e-07	3.42931	up
	AT4G24680	3.80318e-07	1.55465	up
	AT2G37860	3.04811e-08	1.42479	up
	AT5G13870	3.64848e-05	1.32636	up
	AT5G24710	8.80858e-05	1.23237	up
	AT3G16360	8.08927e-05	1.54249	up
	AT1G54575	1.12485e-05	1.41434	up
	AT5G17020	8.43431e-05	1.12707	up
	AT1G61255	0.000163127	2.5511	up
	AT4G24275	3.07391e-05	1.03806	up
	AT2G30870	3.28252e-12	1.08068	up
	AT5G28540	3.94853e-11	1.17655	up
	AT5G64550	0.0044389	1.72114	up
	AT1G18590	2.64779e-11	2.79875	up
	AT1G54580	1.48122e-10	1.19167	up
	AT1G11720	1.5302e-16	1.62057	up
	AT5G44600	3.89356e-10	2.07872	up
	AT1G26420	0.00547836	1.89212	up
	AT5G52300	4.24176e-12	2.16865	up
	AT1G59940	0.00138884	1.47441	up
	AT5G18470	8.19698e-06	2.29493	up
	AT5G13680	0.000743836	1.48088	up
	AT3G57010	6.01405e-06	1.40946	up
	AT4G13235	1.787e-12	2.36536	up
	AT1G29300	0.00866815	1.01847	up
	AT1G56140	1.16507e-08	1.70677	up
	AT2G22360	7.3977e-05	1.11154	up
	AT1G11655	2.61836e-05	2.79921	up
	AT2G43290	7.99404e-15	1.82612	up
	AT4G31830	6.47122e-06	3.09124	up
	AT1G07810	0.000186397	1.1041	up
	AT2G37630	1.35359e-13	1.59956	up
	AT2G28620	6.70164e-08	2.44034	up
	AT1G27770	2.6075e-15	2.35166	up
	AT4G01660	0.00112508	1.13511	up
	AT5G06090	0.00082161	2.0344	up
	AT1G62560	7.98406e-21	4.89001	up
	AT1G77330	0.000104037	1.36928	up
	AT1G04520	0.00409341	1.29037	up
	AT5G50260	6.33567e-06	2.48248	up
	ONT.3098	2.29508e-05	2.63992	up
	AT4G24960	1.91038e-09	1.54355	up
	AT1G20900	0.0041502	1.66173	up
	AT5G49170	0.00521427	1.20583	up
	AT3G52580	1.76864e-08	1.29315	up
	AT5G61160	0.00939341	1.78207	up
	AT5G21100	0.000591266	1.20746	up
	AT5G27660	4.86477e-05	1.8764	up
	AT1G32740	0.00898309	1.16634	up
	AT3G09925	9.87008e-12	2.04306	up
	AT5G03300	4.67225e-18	1.49592	up
	AT3G49490	4.75669e-39	2.751	up
	AT3G15650	0.00116838	1.74462	up
	AT5G19400	1.58315e-06	1.11688	up
	AT3G43980	1.44317e-06	1.10226	up
	AT5G08260	1.66681e-14	1.71941	up
	AT1G09940	3.49833e-19	1.83864	up
	AT4G29690	5.46105e-10	2.96228	up
	AT5G56000	0.000145758	1.5208	up
	AT3G60415	6.39272e-05	1.61605	up
	AT3G14390	1.97622e-17	1.81547	up
	AT1G30510	1.55165e-15	1.68113	up
	AT5G66460	0.000498732	1.42094	up
	AT4G04460	1.27238e-05	1.77971	up
	AT1G02920	6.61548e-28	2.77006	up
	AT3G11964	2.3861e-15	2.78816	up
	AT4G15910	4.3222e-11	1.1797	up
	AT5G06720	0.00010354	2.4862	up
	AT1G72120	0.000570407	1.28224	up
	AT1G55130	0.00129271	1.15083	up
	AT5G02890	2.64352e-08	2.24016	up
	AT1G36990	0.00729596	1.00152	up
	AT1G79530	4.94307e-06	1.20939	up
	AT1G70320	0.000970582	1.19955	up
	AT1G55210	1.10991e-24	2.59526	up
	AT1G02335	0.000153193	1.0203	up
	AT5G49350	3.41363e-05	2.78575	up
	AT5G13910	5.57021e-05	2.13967	up
	AT5G18410	1.30749e-07	1.57738	up
	AT4G25760	0.00205269	1.80635	up
	AT2G33210	2.38661e-20	2.27285	up
	AT3G09070	0.000782926	1.89552	up
	AT3G06320	9.96566e-06	1.5579	up
	AT5G61140	0.00260482	1.01396	up
	AT3G60900	0.00710005	1.88557	up
	AT5G41600	2.56731e-06	1.0359	up
	AT1G12280	0.00325421	2.04746	up
	AT3G52400	4.31528e-06	1.36087	up
	AT2G33540	0.00866545	1.38095	up
	AT1G74230	1.46007e-13	1.28577	up
	AT3G49500	0.000897333	1.3652	up
	AT4G37970	0.00157424	1.60302	up
	AT1G79000	0.00193106	1.04971	up
	AT5G46730	3.07469e-21	3.79682	up
	AT2G38620	1.03441e-07	2.23224	up
	AT1G64440	0.00140988	1.14148	up
	AT3G11520	0.000779576	1.96267	up
	AT1G11545	3.99274e-07	1.23293	up
	AT3G61940	9.94936e-09	2.40842	up
	AT5G16040	1.84276e-10	1.89287	up
	AT2G02960	6.43947e-07	1.13919	up
	AT1G79490	0.0041645	1.33459	up
	AT4G21830	3.44145e-11	3.1811	up
	AT1G04270	7.46144e-09	1.20646	up
	AT3G12750	6.88243e-17	2.88627	up
	AT2G43320	5.48865e-05	1.15478	up
	AT4G36430	1.86353e-19	3.34474	up
	AT2G43880	0.000771526	1.86684	up
	AT4G21990	2.71883e-06	1.38994	up
	AT3G13570	1.36742e-08	1.19802	up
	AT1G72660	0.00734911	1.87855	up
	AT5G53430	0.00011845	1.84467	up
	AT5G19900	2.32037e-05	1.00263	up
	AT1G69240	0.00314702	1.899	up
	AT1G67950	0.00786081	1.12779	up
	AT4G33260	0.00237532	1.14813	up
	AT2G29990	0.000243567	2.08361	up
	AT5G37990	1.62242e-07	3.31631	up
	AT3G16420	1.64468e-13	1.07343	up
	AT3G48970	2.20357e-10	1.70466	up
	AT3G14980	2.43996e-05	1.36974	up
	AT3G50910	2.01921e-11	1.94358	up
	AT5G53550	4.58304e-18	2.06044	up
	AT4G02290	0.000135822	1.58721	up
	ONT.1662	0.000953008	2.21341	up
	AT5G47330	7.7977e-05	1.84599	up
	AT1G80530	1.37588e-21	1.99522	up
	AT4G16310	0.00189639	1.43499	up
	AT2G22500	1.66324e-10	2.32887	up
	AT5G23010	2.7766e-38	5.18342	up
	AT1G56320	2.23884e-10	2.24435	up
	AT1G32490	3.74486e-07	1.30075	up
	AT5G22500	8.10354e-07	1.47139	up
	AT1G23820	2.61825e-08	1.10805	up
	AT3G28930	0.00159429	1.12286	up
	AT3G09520	0.00446796	1.98467	up
	AT3G56090	3.02517e-08	1.27318	up
	AT3G16470	2.08032e-09	1.29194	up
	AT2G29350	3.02582e-12	4.27146	up
	AT5G43310	1.75354e-05	1.25584	up
	AT2G42760	0.00055259	1.81674	up
	AT2G47450	6.47154e-10	1.20276	up
	AT4G31500	4.06764e-12	1.98287	up
	AT1G71380	0.000115085	2.52449	up
	AT2G27140	0.00467704	1.12632	up
	AT2G34930	2.96114e-05	2.52719	up
	AT4G38950	0.00909035	1.21245	up
	AT1G65690	7.45429e-06	1.26052	up
	AT3G25730	7.5954e-06	1.81423	up
	AT1G49870	0.000153361	2.39483	up
	AT4G22513	1.76128e-18	2.52954	up
	AT2G47540	0.000181871	1.41324	up
	AT4G23550	0.000161855	1.33382	up
	AT1G79230	1.15646e-09	1.0308	up
	AT1G65370	3.99419e-05	1.68381	up
	AT1G01140	1.58161e-09	1.32044	up
	AT3G15720	2.15573e-08	2.56668	up
	AT3G29250	2.93097e-13	1.62486	up
	AT1G59640	4.04433e-06	2.02347	up
	AT1G03080	2.11513e-06	1.40615	up
	AT5G56320	0.00108377	1.60635	up
	AT1G49570	0.000275812	2.56488	up
	AT4G28570	2.69755e-05	1.15578	up
	AT4G18360	0.000733599	1.07929	up
	AT5G17160	7.06486e-06	1.73014	up
	AT1G79330	0.00640452	1.71954	up
	ONT.14235	3.12987e-31	3.12111	up
	AT2G18370	1.74635e-37	3.81655	up
	AT5G06630	1.40467e-05	2.79661	up
	AT3G24495	1.423e-05	2.88421	up
	AT3G02020	3.17566e-26	4.84396	up
	AT5G10400	6.62428e-06	1.02068	up
	AT3G24170	1.88126e-51	3.0927	up
	AT3G52930	1.09243e-18	1.61789	up
	AT1G02810	3.7751e-06	2.14768	up
	AT1G66350	7.14581e-10	2.18177	up
	AT1G23720	0.00118746	1.34961	up
	AT3G53390	0.00120526	1.16702	up
	AT5G04890	0.000211926	1.53276	up
	AT1G21250	0.00174313	2.10985	up
	AT4G28085	0.000295538	1.1248	up
	AT2G47880	1.01149e-06	2.88798	up
	AT1G53270	0.00406108	2.00364	up
	AT3G15670	7.63142e-07	2.69884	up
	AT1G35310	0.00808585	1.09422	up
	AT1G49700	2.06281e-07	3.47562	up
	AT2G42520	0.000697014	1.07166	up
	AT4G29030	2.94846e-05	1.07153	up
	AT4G21570	1.85022e-06	1.53999	up
	AT3G49710	5.88541e-07	2.19639	up
	AT3G28550	5.0607e-07	2.24823	up
	AT5G59330	2.00456e-08	3.70093	up
	ONT.14110	5.36676e-09	2.68487	up
	AT3G19508	0.000190259	1.04159	up
	AT4G26970	6.82777e-17	1.87913	up
	AT3G43540	7.84793e-11	1.13828	up
	AT5G48850	2.11235e-06	2.78584	up
	AT5G22790	8.17892e-07	1.67473	up
	AT1G26770	5.12085e-06	1.22007	up
	AT3G03341	9.67509e-07	1.4051	up
	AT5G44120	1.36864e-06	3.37274	up
	AT1G75820	5.64858e-19	2.06608	up
	AT3G53380	0.000514973	1.20345	up
	AT5G15230	3.96882e-25	1.79957	up
	AT3G44735	0.00371992	1.36701	up
	AT2G36390	1.96186e-26	1.9478	up
	AT1G24145	0.00619364	1.22981	up
	ONT.4853	1.20443e-06	2.26605	up
	AT3G24360	5.56791e-06	2.35792	up
	AT5G43900	0.00374352	1.0919	up
	AT3G10920	4.25465e-20	1.33127	up
	AT2G38650	6.77911e-06	1.48936	up
	AT3G20940	0.00506124	1.40816	up
	AT1G74030	7.44004e-40	4.14934	up
	ONT.17183	0.00247994	1.89319	up
	AT2G19680	2.81421e-07	1.18341	up
	AT1G29670	4.06588e-15	1.44936	up
	AT3G06390	2.66385e-05	1.23104	up
	AT5G17450	0.00302847	1.50447	up
	AT1G77800	0.00662589	1.05087	up
	AT3G17840	0.00119371	1.13601	up
	AT2G02010	5.61374e-05	2.70291	up
	AT4G26320	0.00118845	1.00493	up
	AT2G23790	1.42942e-06	1.47354	up
	AT5G54130	0.00031531	1.74872	up
	AT5G54190	6.40924e-05	2.59354	up
	AT2G36530	5.34555e-17	1.46581	up
	AT2G32280	0.000219686	1.4038	up
	AT1G17380	9.3982e-05	2.18477	up
	AT4G22755	6.95523e-08	2.574	up
	AT5G56650	3.41034e-06	1.21972	up
	AT3G09010	0.00584968	1.55306	up
	AT1G25530	7.16862e-05	1.00771	up
	AT4G37160	0.00352312	1.56533	up
	AT4G01450	0.000175333	1.20108	up
	AT1G04120	0.00695998	1.0361	up
	AT2G31490	8.93678e-09	1.05751	up
	AT1G01120	5.55027e-05	1.07327	up
	AT3G17680	0.000751779	1.02598	up
	AT2G17370	1.19231e-08	1.85474	up
	AT2G24762	6.11569e-09	1.52696	up
	AT2G18960	3.14655e-19	1.56694	up
	AT2G23360	0.00371641	1.31319	up
	AT3G02120	4.70735e-05	1.197	up
	AT5G62420	0.00403372	1.78866	up
	AT5G09870	1.72097e-06	1.21715	up
	AT4G12410	0.00926215	1.65868	up
	AT5G62280	2.72057e-06	1.28517	up
	AT5G58320	0.00206371	1.08469	up
	AT2G25625	9.40664e-07	1.73117	up
	AT4G18970	7.99815e-07	1.18979	up
	AT1G14990	1.42904e-06	1.14815	up
	AT4G25900	1.47428e-13	1.56506	up
	AT2G45290	2.49199e-07	1.77269	up
	ONT.11957	2.38603e-28	2.88442	up
	AT1G43890	4.2985e-18	1.56555	up
	AT1G61100	1.08992e-09	1.6478	up
	AT1G63750	0.00143927	1.43733	up
	AT5G06860	4.25059e-11	1.50977	up
	AT5G10130	3.5121e-08	1.8732	up
	AT1G71010	2.03711e-12	2.13545	up
	AT5G13530	0.000119229	1.4917	up
	AT1G28480	0.00316385	1.71491	up
	AT1G64640	6.08019e-09	1.10365	up
	AT5G61650	1.85259e-05	1.68856	up
	AT4G26760	1.09911e-19	2.1487	up
	AT3G52790	4.92269e-05	1.62035	up
	AT2G01070	1.70388e-12	1.57737	up
	AT4G18030	1.41242e-09	1.20849	up
	AT1G65440	1.0218e-23	2.48738	up
	AT3G48670	0.000679424	1.27655	up
	AT4G11190	1.52688e-05	2.59839	up
	AT4G33550	3.04396e-47	3.78034	up
	AT2G43870	0.00158135	2.056	up
	AT1G62180	1.62259e-07	1.13967	up
	AT1G47830	0.000455334	1.23516	up
	ONT.7291	0.00610579	1.49486	up
	AT1G68360	0.000760958	2.12254	up
	AT3G62040	1.06237e-05	1.19708	up
	AT5G49030	2.73258e-15	1.63636	up
	AT3G62680	1.86584e-13	2.10911	up
	AT1G18835	0.000240541	2.49883	up
	AT5G42600	1.94016e-06	2.76916	up
	AT1G45130	1.38316e-07	1.43258	up
	AT3G50590	0.000596604	1.22235	up
	AT2G01420	6.52913e-12	1.66391	up
	AT1G62790	2.21663e-07	1.29255	up
	AT1G67750	3.26818e-12	2.66466	up
	AT2G14247	3.60463e-12	2.17486	up
	AT2G39380	0.00425033	1.40454	up
	AT3G07525	0.00112444	1.02963	up
	AT2G16500	4.99836e-09	2.01058	up
	AT1G47130	3.36353e-05	2.86834	up
	AT2G02100	5.35581e-20	1.76721	up
	AT2G44290	4.0535e-13	2.04317	up
	AT3G16290	5.80483e-07	1.48768	up
	AT1G03905	0.00206277	1.08201	up
	AT5G52030	8.39127e-05	1.25954	up
	AT5G55050	2.77298e-09	2.24179	up
	AT3G45010	1.52867e-11	1.56688	up
	AT3G49620	9.93724e-05	1.90654	up
	AT1G52660	0.00485979	1.81953	up
	AT2G46020	1.2756e-11	2.05055	up
	AT3G52750	9.33731e-10	1.3236	up
	AT2G04842	9.47068e-11	1.33596	up
	AT2G20590	0.00399296	1.80686	up
	AT3G02170	0.000202756	1.06763	up
	AT4G25790	1.12219e-05	2.58022	up
	AT4G10060	2.41574e-14	1.83686	up
	AT5G38940	0.00242405	1.22479	up
	AT3G13320	5.1748e-10	1.43749	up
	AT1G12290	0.00659421	1.64469	up
	AT3G47960	3.34756e-07	1.31857	up
	AT1G56110	1.50875e-09	1.26553	up
	AT1G73580	0.00773686	1.71233	up
	AT3G06500	5.01845e-05	1.03728	up
	AT1G78260	0.00187236	1.44363	up
	AT5G23890	7.54934e-11	1.51759	up
	AT5G19730	0.00752752	1.34887	up
	AT2G32870	1.74763e-05	1.37256	up
	AT3G19390	4.78202e-09	1.46904	up
	AT5G61170	5.43469e-14	1.56727	up
	AT3G47380	1.7243e-07	2.83387	up
	AT4G19520	0.000802749	1.21214	up
	AT1G34130	0.000204252	1.07701	up
	AT1G18980	2.11004e-13	3.1404	up
	AT5G14330	4.99692e-10	1.82594	up
	AT4G12020	0.00276221	1.2753	up
	AT4G30440	4.72167e-08	1.34972	up
	AT3G47420	0.00270421	1.47954	up
	AT3G13300	0.000951143	1.04494	up
	AT4G22475	0.000175887	1.38991	up
	AT2G19580	0.00117073	1.20844	up
	AT4G24130	6.29825e-17	2.2951	up
	AT3G09240	0.000795976	1.88819	up
	AT1G19330	1.11677e-07	1.21623	up
	AT5G40730	1.52149e-34	2.3876	up
	AT3G22740	1.87544e-05	2.36212	up
	AT4G29800	0.00223131	1.31625	up
	AT3G26560	0.000574063	1.00391	up
	AT2G46650	9.58439e-31	4.03411	up
	AT3G17790	1.7602e-06	1.42673	up
	AT2G34710	1.46116e-07	1.38274	up
	AT4G23850	9.54586e-09	1.02615	up
	AT1G06950	6.45726e-18	1.69084	up
	AT1G04080	8.07516e-15	1.47622	up
	AT5G66240	5.51226e-12	1.32127	up
	AT3G08590	2.82979e-25	1.969	up
	AT1G63245	8.46485e-06	2.33661	up
	AT4G16440	9.72154e-05	1.15982	up
	AT3G27890	4.78765e-06	1.01238	up
	AT4G21600	8.00206e-10	1.70632	up
	AT5G41570	2.8536e-05	2.62687	up
	AT1G80820	5.90675e-08	2.31917	up
	AT3G44990	1.7111e-05	1.14736	up
	AT1G19710	1.57734e-05	1.44617	up
	AT5G16450	2.24077e-07	1.28875	up
	AT1G66050	0.00741591	1.32727	up
	ONT.14917	1.72823e-10	1.72503	up
	AT2G33820	0.000382697	1.21149	up
	AT1G06350	1.70718e-11	3.16519	up
	AT2G23120	8.981e-13	1.49959	up
	AT5G46700	0.000249078	1.08835	up
	AT2G26080	8.81479e-07	1.00462	up
	AT2G35980	0.0077997	1.82487	up
	AT4G14060	4.79368e-05	2.81953	up
	AT3G02510	3.05809e-09	1.56114	up
	AT3G55410	0.000210242	1.07185	up
	ONT.18080	0.000256429	2.48974	up
	AT5G65860	0.00272212	1.06584	up
	AT1G67760	3.74112e-05	2.85228	up
	AT5G18270	9.70744e-05	1.99108	up
	AT1G28350	6.44079e-05	1.21685	up
	AT1G73620	1.85556e-07	1.80027	up
	AT1G10530	0.000479991	1.83267	up
	AT3G03640	3.97046e-05	1.20844	up
	AT3G54750	0.000206676	1.31944	up
	AT3G24660	0.00289127	1.09469	up
	AT3G20860	0.000226287	2.03767	up
	AT1G52050	2.0344e-08	2.47669	up
	AT1G79320	8.52131e-10	3.06821	up
	AT3G28860	4.53146e-07	1.11979	up
	AT4G26860	4.30428e-06	1.11035	up
	AT2G36120	9.90616e-20	2.45255	up
	AT1G68290	1.39658e-05	2.88624	up
	AT3G02880	6.08516e-16	1.92741	up
	AT1G30530	1.58121e-07	2.26318	up
	AT5G62160	1.45692e-05	2.98982	up
	AT2G35190	3.66411e-08	1.45714	up
	AT2G41090	4.8355e-11	1.9933	up
	AT5G57710	1.24172e-08	1.65761	up
	AT3G12700	4.14241e-09	2.1144	up
	AT1G48130	0.00330108	2.00252	up
	AT2G28305	4.50545e-08	1.32709	up
	AT3G20570	0.00720346	1.00682	up
	AT2G24020	1.64947e-09	1.10387	up
	AT1G14360	3.17078e-17	1.9906	up
	AT3G14870	0.00333227	1.32579	up
	AT1G78570	2.25092e-10	1.66523	up
	AT5G63350	1.7687e-05	2.7575	up
	AT1G74460	4.58092e-06	1.70656	up
	AT3G50890	8.42834e-07	2.3301	up
	AT5G22450	4.85772e-08	1.44865	up
	AT2G26760	2.37243e-05	1.76701	up
	AT1G66920	0.000631739	2.02197	up
	AT4G39730	3.5272e-11	1.18768	up
	AT5G26570	7.56078e-10	1.26033	up
	AT1G24430	0.000146476	2.33125	up
	AT4G35260	1.36513e-10	1.14339	up
	AT1G02400	0.00344775	1.46684	up
	AT3G28730	8.62223e-11	1.38242	up
	AT4G18100	1.31114e-06	1.03495	up
	AT1G72190	1.60483e-05	1.16689	up
	AT4G18040	2.02809e-09	1.29296	up
	AT1G13020	5.85178e-06	1.50021	up
	AT1G75710	4.83014e-27	2.57272	up
	AT3G58550	1.01758e-41	3.68715	up
	AT4G17280	3.80995e-11	2.76469	up
	AT2G22010	0.00034072	1.21242	up
	AT3G22600	2.96486e-10	1.49806	up
	AT1G65490	6.01553e-23	2.66945	up
	AT1G06620	8.57056e-05	1.33819	up
	AT1G68740	0.000643672	2.12444	up
	AT2G22125	1.95633e-07	1.56862	up
	AT1G31580	9.04902e-11	1.39217	up
	AT3G29410	0.000694418	2.32755	up
	AT3G25250	0.000841894	1.74618	up
	AT2G47010	8.69819e-06	2.37891	up
	AT1G04040	1.47639e-19	1.87458	up
	AT2G36100	8.0397e-05	1.18885	up
	AT2G37040	2.06813e-09	1.30904	up
	AT1G50740	1.43533e-07	1.10368	up
[truncated: 249 more rows]
