# Supplementary material for: Alternative Splicing Regulation of Glycine-Rich Proteins via Target of Rapamycin-Reactive Oxygen Species Pathway in Arabidopsis Seedlings Upon Glucose Stress
Source: Front Plant Sci. 2022 Apr 15;13:830140. doi: 10.3389/fpls.2022.830140 (PMC9051487; doi:10.3389/fpls.2022.830140)
Supplement: Supplementary file 6 [file Table_6.XLS]

## Sheet: Sheet1
Supplementary Table 6 Differential alternative splicing evnents upon glucose stress
Event_Region	GeneID	Event_Type	ΔPSI(%)	T-test_p-value
1:9804126-9804499	AT1G28110	IR	-11.54	0
4:14888984-14889798	AT4G30460	IR	-92.31	0
1:22093569-22094591	AT1G60000	IR	-100	0
1:22093569-22094591	AT1G60000	IR	-100	0
4:12332641-12333711	AT4G23670	IR	-100	0
4:14888989-14889796	AT4G30460	IR	-100	0
4:14888976-14889798	AT4G30460	IR	-100	0
4:16560062-16562969	AT4G34710	IR	-100	0
4:16560058-16562969	AT4G34710	IR	-100	0
4:16560058-16562962	AT4G34710	IR	-100	0
2:14522524-14523568	AT2G34420	IR	-100	2.18094e-22
1:10477885-10479114	AT1G29930	IR	-100	9.25334e-20
1:10477885-10479114	AT1G29930	IR	-100	1.08678e-19
2:14522524-14523568	AT2G34420	IR	-99.99	4.19125e-19
2:14522524-14523568	AT2G34420	IR	-99.97	2.13189e-18
2:14524607-14525918	AT2G34430	IR	-99.91	6.7086e-18
2:14524607-14525918	AT2G34430	IR	-99.91	6.7086e-18
2:14524607-14525918	AT2G34430	IR	-99.98	2.29872e-17
2:14524607-14525918	AT2G34430	IR	-99.96	3.4418e-17
2:14524607-14525918	AT2G34430	IR	-99.96	3.45266e-17
2:14524607-14525918	AT2G34430	IR	-99.95	7.26921e-17
2:14524607-14525918	AT2G34430	IR	-99.93	2.40093e-16
2:14524607-14525918	AT2G34430	IR	-99.76	2.65258e-16
2:14524607-14525918	AT2G34430	IR	-99.76	2.6736e-16
2:14524607-14525918	AT2G34430	IR	-99.76	2.68018e-16
2:14524607-14525918	AT2G34430	IR	-99.76	2.68087e-16
2:14524607-14525918	AT2G34430	IR	-99.95	3.57175e-16
2:14524607-14525918	AT2G34430	IR	-99.92	4.48429e-15
2:14524607-14525918	AT2G34430	IR	-99.61	4.84737e-15
2:14524607-14525918	AT2G34430	IR	-99.61	4.85308e-15
2:14524607-14525918	AT2G34430	IR	-99.61	4.85944e-15
2:14524607-14525918	AT2G34430	IR	-99.61	4.86022e-15
2:14524607-14525918	AT2G34430	IR	-99.61	4.86379e-15
2:14524607-14525918	AT2G34430	IR	-99.8	5.65333e-15
2:14524607-14525918	AT2G34430	IR	-99.55	7.59132e-15
2:14524607-14525918	AT2G34430	IR	-99.55	7.65564e-15
2:14524607-14525918	AT2G34430	IR	-99.55	7.65564e-15
2:14524607-14525918	AT2G34430	IR	-99.55	7.6626e-15
2:14524607-14525918	AT2G34430	IR	-99.67	3.81158e-14
2:14524607-14525918	AT2G34430	IR	-99.67	3.82387e-14
2:14524607-14525918	AT2G34430	IR	-99.72	3.87323e-14
2:14524607-14525918	AT2G34430	IR	-99.67	4.06888e-14
2:14524607-14525918	AT2G34430	IR	-99.66	4.25207e-14
2:14524607-14525918	AT2G34430	IR	-99.66	4.29655e-14
2:14524607-14525918	AT2G34430	IR	-99.66	4.30718e-14
2:14524607-14525918	AT2G34430	IR	-99.66	4.30718e-14
2:9265279-9266371	AT2G21660	IR	-95.49	1.45006e-12
2:9265279-9266371	AT2G21660	IR	-95.49	1.67338e-12
3:22139547-22140196	AT3G59930	IR	-99.91	3.38319e-12
3:22139547-22140196	AT3G59930	IR	-99.91	3.38319e-12
3:22139547-22140196	AT3G59930	IR	-99.63	5.61538e-12
3:22139547-22140196	AT3G59930	IR	-99.63	5.6422e-12
2:9265279-9266371	AT2G21660	IR	-91.71	7.8298e-12
1:2338661-2338993	AT1G07590	IR	-90.95	8.98282e-12
2:9265279-9266371	AT2G21660	IR	-91.67	1.05956e-11
2:9265279-9266371	AT2G21660	IR	-91.67	1.05956e-11
4:2719002-2720093	AT4G05320	IR	-98.02	1.27141e-11
3:22139547-22140196	AT3G59930	IR	-99.72	2.51091e-11
3:22139547-22140196	AT3G59930	IR	-99.72	2.51091e-11
4:12332641-12333711	AT4G23670	IR	-99.83	4.85204e-11
1:3009056-3009826	AT1G09310	IR	-98.8	9.84096e-11
1:3009057-3009827	AT1G09310	IR	-98.8	9.86462e-11
3:9665570-9666344	AT3G26395	IR	-92.25	1.38892e-10
3:9665570-9666344	AT3G26395	IR	-92.26	1.41847e-10
4:18273883-18275017	AT4G39260	IR	-88.6	2.13423e-10
2:9265249-9265664	AT2G21660	IR	-91.74	2.51908e-10
4:18273883-18275017	AT4G39260	IR	-88.2	2.66007e-10
4:18273883-18275017	AT4G39260	IR	-88.2	2.66007e-10
2:9265249-9265664	AT2G21660	IR	-91.55	3.50634e-10
2:9265249-9265664	AT2G21660	IR	-91.5	6.15446e-10
2:13863724-13864597	AT2G32690	IR	-96.87	7.98173e-10
2:14309516-14310339	AT2G33830	IR	-98.5	9.65291e-10
2:14309516-14310339	AT2G33830	IR	-98.49	1.00436e-09
5:19623411-19624190	At5G48412	IR	-97.16	1.00704e-09
5:19623411-19624190	At5G48412	IR	-97.16	1.00704e-09
2:13863729-13864590	AT2G32690	IR	-96.8	1.05702e-09
2:13863730-13864598	AT2G32690	IR	-96.91	1.21412e-09
2:9036766-9037782	AT2G21060	IR	-88.97	1.93829e-09
4:2506163-2506961	AT4G04925	IR	-97.87	2.05222e-09
1:26036766-26037646	AT1G69252	IR	-95.05	2.89642e-09
1:26036761-26037650	AT1G69252	IR	-95.05	2.89642e-09
2:9036766-9037782	AT2G21060	IR	-88.93	3.07366e-09
2:9036766-9037782	AT2G21060	IR	-88.93	3.07366e-09
5:771752-773295	AT5G03240	IR	-98.46	3.45122e-09
2:9036766-9037782	AT2G21060	IR	-89.11	3.55765e-09
4:18273883-18275017	AT4G39260	IR	-95.27	4.50575e-09
2:9265279-9266371	AT2G21660	IR	-86.79	4.67617e-09
2:9265279-9266371	AT2G21660	IR	-86.71	4.69394e-09
2:9265279-9266371	AT2G21660	IR	-86.76	4.77154e-09
2:9265279-9266371	AT2G21660	IR	-86.76	4.77154e-09
2:9265279-9266371	AT2G21660	IR	-86.75	4.85127e-09
2:9265249-9265664	AT2G21660	IR	-87.46	4.92329e-09
2:9265249-9265664	AT2G21660	IR	-87.46	4.92329e-09
2:9265249-9265664	AT2G21660	IR	-87.46	4.92329e-09
2:9265279-9266371	AT2G21660	IR	-86.86	5.0506e-09
2:9265279-9266371	AT2G21660	IR	-86.86	5.0506e-09
2:9265249-9265664	AT2G21660	IR	-87.5	5.11369e-09
2:9265249-9265664	AT2G21660	IR	-87.46	5.12176e-09
2:9265249-9265664	AT2G21660	IR	-87.46	5.12176e-09
2:9265249-9265664	AT2G21660	IR	-87.53	5.24866e-09
2:9265249-9265664	AT2G21660	IR	-87	5.54393e-09
4:18273883-18275017	AT4G39260	IR	-94.86	5.55274e-09
2:9265249-9265664	AT2G21660	IR	-93.2	7.56294e-09
1:26725834-26726656	ONT.2086	IR	-99.38	8.92763e-09
2:9265249-9265664	AT2G21660	IR	-91.37	1.3529e-08
2:9265249-9265664	AT2G21660	IR	-91.38	1.37383e-08
2:9265249-9265664	AT2G21660	IR	-91.39	1.39048e-08
2:9265279-9266371	AT2G21660	IR	-90.89	1.40855e-08
2:9265249-9265664	AT2G21660	IR	-91.09	1.42284e-08
2:9265279-9266371	AT2G21660	IR	-90.85	1.46417e-08
2:9265279-9266371	AT2G21660	IR	-90.35	1.5084e-08
2:9265249-9265664	AT2G21660	IR	-91.06	1.52038e-08
2:9265249-9265664	AT2G21660	IR	-91.05	1.55757e-08
2:9265279-9266371	AT2G21660	IR	-90.3	1.60695e-08
4:18273883-18275017	AT4G39260	IR	-87.86	2.13217e-08
4:18071449-18073182	AT4G38680	IR	-94.85	2.36941e-08
2:11270364-11271074	AT2G26500	IR	-10.4	2.46929e-08
2:11070639-11071287	AT2G25964	IR	-82.99	2.95129e-08
3:9758891-9760514	AT3G26580	IR	-96.99	3.60878e-08
4:18273883-18275017	AT4G39260	IR	-90.5	3.64704e-08
1:29450755-29452480	ONT.2382	IR	-80.93	4.21535e-08
5:15384205-15385176	AT5G38430	IR	-97.23	5.16316e-08
2:9265249-9265664	AT2G21660	IR	-92.69	5.73145e-08
5:4691318-4691748	ONT.14917	IR	-28.23	6.09735e-08
4:18273883-18275017	AT4G39260	IR	-92.14	6.27156e-08
3:2889489-2890231	AT3G09390	IR	-92.12	6.54274e-08
2:9036766-9037782	AT2G21060	IR	-80.81	9.80979e-08
2:9036766-9037782	AT2G21060	IR	-80.81	9.80979e-08
2:13863730-13864597	AT2G32690	IR	-97.72	1.15083e-07
2:13863720-13864600	AT2G32690	IR	-97.72	1.15083e-07
2:9036766-9037782	AT2G21060	IR	-80.75	1.26313e-07
3:16945621-16946463	AT3G46130	IR	-24.21	1.30633e-07
3:17183070-17185051	AT3G46640	IR	-27.12	1.55308e-07
2:8969417-8970739	AT2G20830	IR	-47.25	1.65397e-07
1:23181441-23183208	AT1G62610	IR	-27.41	1.99846e-07
2:9036766-9037782	AT2G21060	IR	-80.62	2.03093e-07
2:9036766-9037782	AT2G21060	IR	-80.62	2.03093e-07
2:9036766-9037782	AT2G21060	IR	-80.62	2.03093e-07
2:1525331-1526875	AT2G04378	IR	-94.27	2.25409e-07
2:8969417-8970739	AT2G20830	IR	-46.83	2.3121e-07
3:19810720-19812680	AT3G53440	IR	-31.13	2.86663e-07
4:18273883-18275017	AT4G39260	IR	-86.68	3.48617e-07
2:1966816-1968034	AT2G05380	IR	-28.12	3.58128e-07
3:16945525-16945750	AT3G46130	IR	-25.01	3.71844e-07
4:18071449-18073182	AT4G38680	IR	-76.68	3.81403e-07
4:18071449-18073182	AT4G38680	IR	-91.03	3.8249e-07
4:18273883-18275017	AT4G39260	IR	-83.32	3.89916e-07
2:17630856-17634131	AT2G42330	IR	-29.52	4.05351e-07
4:18273883-18275017	AT4G39260	IR	-82.4	4.05665e-07
4:18273883-18275017	AT4G39260	IR	-83.03	4.35766e-07
4:2375516-2376362	At4G04692	IR	-84.72	4.49756e-07
4:18071449-18073182	AT4G38680	IR	-76.6	4.87238e-07
4:18071449-18073182	AT4G38680	IR	-76.6	4.87238e-07
4:18071449-18073182	AT4G38680	IR	-76.6	4.87238e-07
4:18071449-18073182	AT4G38680	IR	-76.6	4.87238e-07
4:18071449-18073182	AT4G38680	IR	-76.6	4.87238e-07
4:18071449-18073182	AT4G38680	IR	-76.6	4.87238e-07
4:18071449-18073182	AT4G38680	IR	-76.6	4.87238e-07
4:18071449-18073182	AT4G38680	IR	-76.6	4.87238e-07
4:18071449-18073182	AT4G38680	IR	-76.6	4.87238e-07
4:18071449-18073182	AT4G38680	IR	-76.6	4.87238e-07
4:18273883-18275017	AT4G39260	IR	-89.29	5.02619e-07
4:18273883-18275017	AT4G39260	IR	-82.6	5.08688e-07
4:18273883-18275017	AT4G39260	IR	-82.84	5.10583e-07
4:18273883-18275017	AT4G39260	IR	-82.84	5.10583e-07
4:18273883-18275017	AT4G39260	IR	-89.32	5.19025e-07
4:18273883-18275017	AT4G39260	IR	-82.64	5.22464e-07
4:18273883-18275017	AT4G39260	IR	-89.26	5.25403e-07
4:18273883-18275017	AT4G39260	IR	-89.27	5.26628e-07
4:18273883-18275017	AT4G39260	IR	-82.78	5.31289e-07
4:18273883-18275017	AT4G39260	IR	-86.97	5.78217e-07
4:18273883-18275017	AT4G39260	IR	-89.06	5.82196e-07
4:18273883-18275017	AT4G39260	IR	-86.87	5.99925e-07
1:20803661-20804574	AT1G55675	IR	-77.54	6.48293e-07
4:18273883-18275017	AT4G39260	IR	-86.81	6.55696e-07
4:18273883-18275017	AT4G39260	IR	-86.82	6.6021e-07
2:15165450-15166464	AT2G36120	IR	-36.04	6.6761e-07
2:15165432-15166464	AT2G36120	IR	-36.04	6.6761e-07
2:15165432-15166464	AT2G36120	IR	-36.04	6.6761e-07
2:15165432-15166464	AT2G36120	IR	-36.04	6.6761e-07
2:15165432-15166463	AT2G36120	IR	-36.04	6.6761e-07
4:18273883-18275017	AT4G39260	IR	-86.83	6.69849e-07
4:18273883-18275017	AT4G39260	IR	-86.77	6.782e-07
4:18273883-18275017	AT4G39260	IR	-86.77	6.782e-07
4:18273883-18275017	AT4G39260	IR	-86.77	6.782e-07
4:18273883-18275017	AT4G39260	IR	-86.77	6.782e-07
4:4796702-4797770	ONT.11737	IR	-79.1	7.04305e-07
1:20803661-20804574	AT1G55675	IR	-75.11	7.38577e-07
4:18273883-18275017	AT4G39260	IR	-86.21	7.49963e-07
4:18273883-18275017	AT4G39260	IR	-90.77	7.55082e-07
3:22139547-22140196	AT3G59930	IR	-89.45	7.86638e-07
4:18273883-18275017	AT4G39260	IR	-86.09	7.90092e-07
4:2375602-2376362	At4G04692	IR	-85.33	8.39394e-07
4:2375599-2376366	At4G04692	IR	-85.33	8.39394e-07
4:12332640-12333711	AT4G23670	IR	-75.22	9.33445e-07
2:1966816-1968034	AT2G05380	IR	-50.71	9.40099e-07
2:1966816-1968034	AT2G05380	IR	-50.71	9.40099e-07
2:1966816-1968034	AT2G05380	IR	-50.71	9.40099e-07
4:18273883-18275017	AT4G39260	IR	-85.74	9.59646e-07
3:7667027-7668724	AT3G21760	IR	-65.13	1.01749e-06
4:387850-389208	AT4G00905	IR	-13.75	1.04196e-06
1:20803661-20804574	AT1G55675	IR	-77.12	1.07277e-06
4:2718565-2720048	AT4G05320	IR	-88.85	1.09019e-06
4:18273883-18275017	AT4G39260	IR	-80.22	1.12018e-06
1:27303366-27304690	AT1G72510	IR	-23.78	1.17659e-06
4:18273883-18275017	AT4G39260	IR	-82.3	1.20039e-06
4:18273883-18275017	AT4G39260	IR	-82.3	1.20039e-06
3:7916489-7919707	AT3G22380	IR	-84.25	1.27015e-06
4:18273883-18275017	AT4G39260	IR	-80.39	1.30363e-06
5:6286847-6287563	AT5G18850	IR	-16.65	1.31028e-06
5:6286847-6287544	AT5G18850	IR	-16.65	1.31028e-06
2:9036766-9037782	AT2G21060	IR	-92.25	1.31465e-06
5:9206422-9207533	AT5G26270	IR	-78.55	1.32103e-06
5:9206422-9207533	AT5G26270	IR	-78.55	1.32103e-06
2:528329-529103	AT2G02100	IR	-86.58	1.32964e-06
4:18273883-18275017	AT4G39260	IR	-80.93	1.35281e-06
4:18273883-18275017	AT4G39260	IR	-80.93	1.35281e-06
2:9079042-9079623	AT2G21188	IR	-83.91	1.36421e-06
4:18273883-18275017	AT4G39260	IR	-83.18	1.37225e-06
4:18273883-18275017	AT4G39260	IR	-80.43	1.39566e-06
2:13863724-13864587	AT2G32690	IR	-91.12	1.4652e-06
4:18273883-18275017	AT4G39260	IR	-80.47	1.46889e-06
3:16945364-16946665	AT3G46130	IR	-75.48	1.4765e-06
3:16945364-16946665	AT3G46130	IR	-75.48	1.4765e-06
4:18273883-18275017	AT4G39260	IR	-80.61	1.56425e-06
1:7666844-7667794	AT1G21840	IR	-70.37	1.57588e-06
4:18071449-18073182	AT4G38680	IR	-93.33	1.64218e-06
2:17421689-17422931	AT2G41760	IR	-44.28	1.89687e-06
3:5579421-5580872	AT3G16420	IR	-97.62	2.11493e-06
1:12390304-12390915	AT1G34047	IR	-98.73	2.1729e-06
1:10817045-10817904	ONT.1122	IR	-13.14	2.51878e-06
2:8969417-8970739	AT2G20830	IR	-61.56	2.63736e-06
1:8860672-8861323	AT1G25275	IR	-77.04	2.79951e-06
1:8860672-8861323	AT1G25275	IR	-77.04	2.79951e-06
2:8969417-8970739	AT2G20830	IR	-62.2	2.99794e-06
3:20821858-20823030	AT3G56110	IR	-95.84	3.21149e-06
2:8969417-8970739	AT2G20830	IR	-58.6	3.34239e-06
1:5295756-5296882	AT1G15400	IR	-69.82	3.53829e-06
4:18071449-18073182	AT4G38680	IR	-83.61	3.57914e-06
3:2807214-2808268	AT3G09162	IR	-45.71	3.65201e-06
3:10400284-10401754	ONT.8869	IR	-38.42	3.67107e-06
1:22462385-22462721	AT1G60989	IR	-13.63	3.70435e-06
1:22462385-22462721	AT1G60989	IR	-13.63	3.70435e-06
1:22462385-22462721	AT1G60989	IR	-13.63	3.70435e-06
4:18071449-18073182	AT4G38680	IR	-90.21	3.98707e-06
1:12390304-12390915	AT1G34047	IR	-98.41	4.02229e-06
4:18071449-18073182	AT4G38680	IR	-90.24	4.06894e-06
5:3761267-3762344	AT5G11690	IR	-23.04	4.33451e-06
5:3761267-3762344	AT5G11690	IR	-23.04	4.33451e-06
5:25377599-25379246	AT5G63320	IR	-34.34	4.46411e-06
5:25377599-25379246	AT5G63320	IR	-34.34	4.46411e-06
2:9223762-9224336	AT2G21540	A5SS	-15.73	4.5515e-06
5:8773789-8776594	AT5G25280	IR	-84.62	4.56396e-06
5:8773792-8776008	AT5G25280	IR	-84.6	4.5955e-06
5:4691006-4691592	AT5G14550	IR	-28.08	4.95888e-06
1:4575962-4576631	AT1G13350	IR	-27.07	5.22049e-06
1:4575962-4576631	AT1G13350	IR	-27.07	5.22049e-06
4:18273883-18275017	AT4G39260	IR	-84.36	5.2259e-06
4:18273883-18275017	AT4G39260	IR	-79.92	5.55348e-06
3:6146058-6147348	AT3G17950	IR	-12.23	5.6629e-06
2:9265249-9265664	AT2G21660	IR	-55.26	6.07268e-06
2:9265249-9265664	AT2G21660	IR	-55.37	6.2715e-06
4:18273883-18275017	AT4G39260	IR	-80.82	6.80696e-06
4:18273883-18275017	AT4G39260	IR	-80.82	6.80696e-06
4:18273883-18275017	AT4G39260	IR	-80.82	6.80696e-06
1:27432200-27433775	AT1G72900	IR	-18.26	6.81324e-06
4:18273883-18275017	AT4G39260	IR	-81.01	6.84082e-06
4:18273883-18275017	AT4G39260	IR	-80.74	6.8748e-06
4:18273883-18275017	AT4G39260	IR	-80.84	6.92676e-06
4:18273883-18275017	AT4G39260	IR	-80.88	7.11076e-06
3:21516635-21519141	AT3G58110	IR	-61.78	7.30377e-06
2:9265661-9266371	AT2G21660	IR	-52.14	7.43763e-06
2:9265279-9266371	AT2G21660	IR	-43.53	7.88529e-06
3:6170192-6171608	ONT.8482	IR	-27.39	7.89352e-06
5:4691006-4691359	AT5G14550	IR	-28.81	7.97741e-06
2:9265279-9266371	AT2G21660	IR	-43.67	8.18588e-06
2:9265249-9265664	AT2G21660	IR	-45.29	8.20256e-06
3:633228-634074	AT3G02875	IR	-20.16	8.26115e-06
2:9265279-9266371	AT2G21660	IR	-43.05	8.29494e-06
2:9265249-9265664	AT2G21660	IR	-44.39	8.32683e-06
2:9265279-9266371	AT2G21660	IR	-43.91	8.39949e-06
1:4991435-4992687	AT1G14580	IR	-14.4	8.41588e-06
2:9265249-9265664	AT2G21660	IR	-45.27	8.45879e-06
2:9265249-9265664	AT2G21660	IR	-45.33	8.48366e-06
2:3671862-3672734	AT2G09795	IR	-75.15	8.51565e-06
2:9265279-9266371	AT2G21660	IR	-43.97	8.60201e-06
2:9265249-9265664	AT2G21660	IR	-45.26	8.72153e-06
4:14888985-14889803	AT4G30460	IR	-92.58	8.8051e-06
4:14888984-14889593	AT4G30460	IR	-92.58	8.8051e-06
2:9265249-9265664	AT2G21660	IR	-44.25	8.81503e-06
2:9265249-9265664	AT2G21660	IR	-44.33	8.8641e-06
2:9265249-9265664	AT2G21660	IR	-44.57	8.8862e-06
2:9265249-9265664	AT2G21660	IR	-44.29	8.90697e-06
2:9265249-9265664	AT2G21660	IR	-44.29	8.90697e-06
2:9265279-9266371	AT2G21660	IR	-43.75	8.95415e-06
2:9265279-9266371	AT2G21660	IR	-44.05	8.97053e-06
2:9265249-9265664	AT2G21660	IR	-45.25	8.99091e-06
2:9265279-9266371	AT2G21660	IR	-43.8	8.99894e-06
2:9265249-9265664	AT2G21660	IR	-45.21	9.06075e-06
2:9265249-9265664	AT2G21660	IR	-44.86	9.19057e-06
2:9265249-9265664	AT2G21660	IR	-44.99	9.24008e-06
2:9265279-9266371	AT2G21660	IR	-43.78	9.25545e-06
5:4691044-4691749	ONT.14917	IR	-90.48	9.32639e-06
5:4691039-4691748	ONT.14917	IR	-90.48	9.32639e-06
2:9265249-9265664	AT2G21660	IR	-45.12	9.36912e-06
2:9265249-9265664	AT2G21660	IR	-44.73	9.37964e-06
2:9265249-9265664	AT2G21660	IR	-45.1	9.42023e-06
2:9265249-9265664	AT2G21660	IR	-45.1	9.42023e-06
2:9265249-9265664	AT2G21660	IR	-45.15	9.58057e-06
2:9265279-9266371	AT2G21660	IR	-42.61	1.01931e-05
2:9265665-9266375	AT2G21660	IR	-47.91	1.02255e-05
2:9265279-9266371	AT2G21660	IR	-42.8	1.06196e-05
5:19240431-19241221	AT5G47430	IR	-82.72	1.07506e-05
5:6354977-6357107	AT5G19025	IR	-21.6	1.15882e-05
5:6354977-6357107	AT5G19025	IR	-21.6	1.15882e-05
1:12051413-12053660	AT1G33240	IR	-50.35	1.23214e-05
1:12051377-12053660	AT1G33240	IR	-50.35	1.23214e-05
1:22409607-22410447	AT1G60870	IR	-26.83	1.28717e-05
3:18514373-18515486	AT3G49940	IR	-10.68	1.29025e-05
3:18514266-18516131	AT3G49940	IR	-10.68	1.29025e-05
2:17630894-17634131	AT2G42330	IR	-29.29	1.32341e-05
5:23578092-23579786	AT5G58320	IR	-12.12	1.32875e-05
5:23578092-23579641	AT5G58320	IR	-12.12	1.32875e-05
1:30358184-30359371	AT1G80780	IR	-54.52	1.36345e-05
1:30358162-30359324	AT1G80780	IR	-54.52	1.36345e-05
1:5295764-5296910	AT1G15400	IR	-65	1.38974e-05
1:3395557-3396867	AT1G10360	IR	-14.08	1.47053e-05
1:3395557-3396867	AT1G10360	IR	-14.08	1.47053e-05
5:25383838-25387270	AT5G63370	IR	-78.76	1.50074e-05
5:25383826-25387248	AT5G63370	IR	-78.76	1.50074e-05
5:4691006-4691359	AT5G14550	IR	-29.05	1.52507e-05
4:8526358-8528010	AT4G14905	IR	-11.53	1.58649e-05
5:16665254-16667390	AT5G41670	IR	-74.5	1.62179e-05
1:5042562-5044294	AT1G14685	IR	-38.1	1.62357e-05
2:15420405-15421964	AT2G36792	IR	-91.29	1.72169e-05
1:29332366-29333156	AT1G78000	IR	-53.86	1.7412e-05
2:13863717-13864598	AT2G32690	IR	-90.53	1.80976e-05
4:18078855-18080228	AT4G38710	IR	-23.85	1.92051e-05
5:25383826-25386785	AT5G63370	IR	-81	1.92159e-05
2:1382575-1383513	AT2G04110	IR	-55.46	1.97563e-05
1:21612294-21614115	AT1G58270	IR	-12.63	2.04367e-05
4:18273883-18275017	AT4G39260	IR	-77.15	2.45072e-05
1:12051413-12053660	AT1G33240	IR	-60.31	2.47254e-05
4:18273883-18275017	AT4G39260	IR	-76.42	2.54349e-05
4:18273883-18275017	AT4G39260	IR	-77.12	2.55186e-05
4:2718559-2720133	AT4G05320	IR	-11.46	2.55612e-05
4:18273883-18275017	AT4G39260	IR	-76.47	2.6082e-05
4:18273883-18275017	AT4G39260	IR	-76.5	2.65576e-05
4:18273883-18275017	AT4G39260	IR	-76.52	2.67982e-05
1:20577377-20578524	AT1G55160	IR	-35.98	2.68602e-05
1:2029978-2031423	AT1G06630	IR	-62.2	2.75696e-05
4:18273883-18275017	AT4G39260	IR	-76.74	2.83167e-05
4:18273883-18275017	AT4G39260	IR	-90.7	3.01089e-05
4:18273883-18275017	AT4G39260	IR	-90.7	3.01089e-05
4:18273883-18275017	AT4G39260	IR	-90.7	3.01089e-05
2:15165962-15166456	AT2G36120	IR	-77.63	3.07721e-05
1:24022486-24023486	ONT.1858	IR	-81.98	3.09454e-05
1:23181441-23183208	AT1G62610	IR	-25.99	3.38798e-05
1:23181441-23183208	AT1G62610	IR	-25.99	3.38798e-05
2:18834011-18836129	AT2G45720	IR	-55.38	3.40302e-05
4:14786682-14788663	AT4G30200	IR	-11.39	3.54849e-05
3:20837586-20838308	AT3G56160	A3SS	21.56	3.55528e-05
1:10817045-10817904	ONT.1122	IR	-11.97	3.61308e-05
3:19053441-19054008	ONT.9175	IR	-84.96	3.63837e-05
3:6169838-6170380	AT3G18035	A5SS	-10.39	3.81706e-05
3:19053277-19053861	AT3G51330	IR	-84.9	3.95515e-05
2:9036766-9037782	AT2G21060	IR	-94.16	4.22153e-05
1:23182437-23183183	AT1G62610	IR	-28.67	4.26527e-05
3:17493435-17494873	AT3G47470	IR	-71.31	4.34533e-05
3:17493435-17494873	AT3G47470	IR	-71.31	4.34533e-05
5:15102163-15103668	AT5G37930	IR	-17.31	4.40653e-05
2:16106269-16106945	AT2G38465	IR	-14.97	4.52782e-05
4:2718559-2720133	AT4G05320	IR	-10.71	4.66426e-05
2:6518840-6520625	AT2G15050	IR	-65.28	4.66913e-05
4:9304732-9305838	AT4G16510	IR	-48.04	4.7407e-05
2:239688-240495	AT2G01530	IR	-12.84	4.81477e-05
4:8976584-8977451	AT4G15765	IR	-51.5	5.01629e-05
4:8976584-8977451	AT4G15765	IR	-51.5	5.01629e-05
4:8976584-8977038	AT4G15765	IR	-51.5	5.01629e-05
2:13672250-13673256	AT2G32180	IR	-14.89	5.3513e-05
2:16106269-16106945	AT2G38465	IR	-14.69	5.56013e-05
2:16106210-16106935	AT2G38465	IR	-14.69	5.56013e-05
4:8976887-8977451	AT4G15765	IR	-53.92	5.76009e-05
3:17197635-17199340	AT3G46690	IR	-29.28	5.98376e-05
3:9711710-9712660	AT3G26510	IR	-44.24	5.99972e-05
1:8096865-8097733	AT1G22880	IR	-89.19	6.3182e-05
1:7453261-7455008	AT1G21310	IR	-24.51	6.32492e-05
2:18834104-18836129	AT2G45720	IR	-54.76	6.42389e-05
3:22139547-22140196	AT3G59930	IR	-34.93	6.79105e-05
3:9711710-9712660	AT3G26510	IR	-42.24	7.03267e-05
2:9265485-9265679	AT2G21660	A5SS	-19.91	7.13801e-05
4:17902402-17903676	AT4G38160	IR	-17.93	7.43036e-05
2:15165432-15166464	AT2G36120	IR	-34.85	7.4772e-05
2:15165432-15166464	AT2G36120	IR	-34.85	7.4772e-05
2:15165432-15166464	AT2G36120	IR	-34.85	7.4772e-05
2:15165432-15166464	AT2G36120	IR	-34.85	7.4772e-05
2:15165432-15166460	AT2G36120	IR	-34.85	7.4772e-05
2:15165432-15166382	AT2G36120	IR	-34.85	7.4772e-05
3:5831136-5832733	AT3G17100	IR	-27.01	8.10644e-05
1:8095502-8097564	ONT.3354	IR	-88.85	8.20427e-05
5:2331227-2332281	AT5G07370	IR	-20.15	8.49591e-05
2:13672255-13673185	AT2G32180	IR	-16.31	8.55998e-05
1:8095502-8097564	ONT.3354	IR	-88.71	8.71034e-05
1:6458514-6460246	AT1G18720	A5SS	-10.09	8.77518e-05
3:21397679-21398813	AT3G57770	IR	-39.4	9.38936e-05
2:15420425-15421966	AT2G36792	IR	-85.52	9.55276e-05
2:15420425-15421966	AT2G36792	IR	-85.52	9.55276e-05
1:975871-977911	AT1G03850	IR	-18.3	0.000100318
1:10908525-10909756	AT1G30755	IR	-73.01	0.000106405
2:9265279-9266371	AT2G21660	IR	-14.76	0.00010789
2:9265279-9266371	AT2G21660	IR	-14.76	0.00010789
2:9265279-9266371	AT2G21660	IR	-14.74	0.000109592
2:9265279-9266371	AT2G21660	IR	-14.74	0.000109592
2:17128507-17129294	AT2G41060	A3SS	-14.47	0.000119493
5:310086-312097	AT5G01810	IR	-14.53	0.000121172
2:13863725-13864597	AT2G32690	IR	-87.82	0.00012118
4:11657008-11658310	AT4G21990	IR	-13.39	0.0001252
1:27935299-27936600	AT1G74300	IR	-24.8	0.000125576
1:27935298-27936474	AT1G74300	IR	-24.8	0.000125576
4:10151139-10152122	AT4G18372	IR	-29.54	0.000128352
4:10151116-10152139	AT4G18372	IR	-29.54	0.000128352
4:10151105-10152110	AT4G18372	IR	-29.54	0.000128352
2:9265665-9266375	AT2G21660	IR	-13.4	0.000134848
2:18700898-18701536	AT2G45380	SES	12.51	0.000135768
3:9710730-9711459	AT3G26510	IR	-46.79	0.000136316
3:20827979-20829174	At3G56130	IR	-45.56	0.000143297
2:6917835-6921998	AT2G15890	IR	-17.58	0.000145998
3:21715030-21716892	AT3G58710	IR	-18.05	0.000148977
3:21715030-21716892	AT3G58710	IR	-18.05	0.000148977
3:21715030-21716892	AT3G58710	IR	-18.05	0.000148977
3:19323353-19324469	AT3G52105	IR	-68.37	0.000150812
1:29518320-29519366	AT1G78460	IR	-13.12	0.000155453
3:5053280-5055867	AT3G15020	IR	-14.9	0.000162501
5:2330388-2332336	AT5G07370	IR	-16.56	0.000162555
2:15165961-15166467	AT2G36120	IR	-85.52	0.000164138
2:15165432-15166464	AT2G36120	IR	-37.86	0.000164559
1:26983722-26984568	AT1G71720	IR	-14.91	0.000167516
2:17128507-17129294	AT2G41060	SES	-12.04	0.000169286
5:2330388-2332336	AT5G07370	IR	-16.47	0.000178538
2:174760-175617	AT2G01400	IR	-52.64	0.00017888
3:19822733-19823402	AT3G53470	IR	-10.35	0.000181469
3:19822699-19823541	AT3G53470	IR	-10.35	0.000181469
3:19323372-19324528	AT3G52105	IR	-30.66	0.0001835
3:19323371-19324469	AT3G52105	IR	-30.66	0.0001835
2:19240131-19241767	AT2G46810	IR	-11.79	0.00018555
2:19240131-19241767	AT2G46810	IR	-11.79	0.00018555
4:9715771-9716525	AT4G17410	IR	-92.41	0.000185604
3:4182995-4183975	AT3G13060	IR	-37.7	0.000201428
1:29749113-29751586	AT1G79090	IR	-17.49	0.000203911
3:22658633-22659870	AT3G61210	IR	-43.46	0.000206677
1:13078138-13079770	AT1G35515	IR	-44.9	0.000210323
1:13078138-13079770	AT1G35515	IR	-44.9	0.000210323
1:13078138-13079770	AT1G35515	IR	-44.9	0.000210323
5:24954476-24955462	ONT.16358	IR	-19.09	0.000219098
1:13078138-13079770	AT1G35515	IR	-43.48	0.000226526
2:9265665-9266375	AT2G21660	IR	-12.72	0.00022876
3:9579097-9580113	AT3G26180	IR	-30.89	0.000230829
2:9265665-9266375	AT2G21660	IR	-12.74	0.000230921
2:9265665-9266375	AT2G21660	IR	-12.74	0.000230921
2:13863730-13864598	AT2G32690	IR	-78.33	0.000235562
2:9265665-9266375	AT2G21660	IR	-12.73	0.000235697
2:9265560-9266375	AT2G21660	IR	-12.73	0.000235697
1:28372121-28373191	AT1G75560	SES	18.11	0.000240306
5:2330388-2332336	AT5G07370	IR	-16.43	0.000248715
5:21709369-21710296	AT5G53460	IR	-13.1	0.000255785
5:21709369-21710296	AT5G53460	IR	-13.1	0.000255785
1:4758784-4759202	ONT.3019	IR	-19.65	0.000257907
3:21218981-21220485	AT3G57340	IR	-32.46	0.000263409
5:2330338-2332338	AT5G07370	IR	-16.08	0.000264411
4:6149637-6149739	AT4G09760	A5SS	-27.86	0.000269242
3:4377097-4378414	AT3G13440	IR	-14.85	0.000271721
1:23181441-23183208	AT1G62610	IR	-29.7	0.000271721
5:8043843-8044934	AT5G23860	IR	-35.65	0.000276966
2:15165432-15166465	AT2G36120	IR	-39.02	0.000284019
2:15165432-15166464	AT2G36120	IR	-39.02	0.000284019
2:15165432-15166464	AT2G36120	IR	-39.02	0.000284019
2:15165432-15166458	AT2G36120	IR	-39.02	0.000284019
2:15165975-15166461	AT2G36120	IR	-73.93	0.000286924
2:213547-213638	AT2G01470	A3SS	-10.54	0.000287313
3:4367192-4369029	AT3G13430	IR	-26.15	0.000297031
1:10274018-10275147	AT1G29357	IR	-22.52	0.000299773
3:23262932-23264668	AT3G62940	IR	-14.02	0.000307814
3:3839202-3840369	AT3G12050	IR	-13.64	0.000308542
5:4944903-4946201	AT5G15230	IR	-44.27	0.000309259
5:1639032-1640617	AT5G05550	IR	-22.21	0.000318403
1:5298877-5300901	AT1G15410	IR	-11.13	0.000319121
2:15165963-15166460	AT2G36120	IR	-74.46	0.000324032
3:16896435-16897281	AT3G45970	IR	-13.12	0.000324471
2:15165432-15166469	AT2G36120	IR	-35.9	0.000329431
2:15165432-15166462	AT2G36120	IR	-35.9	0.000329431
2:13863730-13864597	AT2G32690	IR	-71.79	0.000329431
2:17582845-17584192	AT2G42190	IR	-27.95	0.000334712
5:2330388-2332336	AT5G07370	IR	-60.7	0.000350035
1:4575408-4576711	AT1G13350	IR	-15.42	0.000350241
3:9578250-9580066	AT3G26180	IR	-31.31	0.000355683
3:13493059-13493243	AT3G32940	SES	12.89	0.000357852
2:6519226-6520241	AT2G15050	A3SS	11.07	0.000388452
1:28078928-28079988	AT1G74730	IR	-36.43	0.000388862
1:9185582-9187521	AT1G26580	IR	-11.49	0.000389357
1:2395442-2397377	AT1G07728	IR	-31.37	0.000398995
3:6353201-6353469	AT3G18500	SES	11.05	0.000411258
1:10274145-10275718	AT1G29357	IR	-17.21	0.000419509
1:10274055-10275722	AT1G29357	IR	-17.21	0.000419509
2:17948084-17948918	AT2G43160	IR	-14.69	0.00042282
2:17948063-17948918	AT2G43160	IR	-14.69	0.00042282
2:17948062-17948918	AT2G43160	IR	-14.69	0.00042282
1:25048255-25049271	AT1G67090	IR	-72.55	0.000434942
5:2132351-2133548	AT5G06860	IR	-21.93	0.000435496
1:7119757-7121821	AT1G20560	IR	-15.53	0.000443519
2:1823035-1824100	AT2G05100	IR	-15.89	0.000446441
5:8468327-8469262	AT5G24735	IR	-20.64	0.000459939
5:8468327-8469262	AT5G24735	IR	-20.64	0.000459939
5:25384360-25387261	AT5G63370	IR	-73.47	0.000461887
4:13948603-13951128	AT4G28080	IR	-14.18	0.000466837
1:976096-977743	AT1G03850	IR	-21.08	0.000474393
3:4367192-4369029	AT3G13430	IR	-30.18	0.000480374
1:6688522-6690411	AT1G19350	IR	-50.67	0.000486484
1:25777926-25779109	AT1G68660	IR	-33.73	0.000494781
5:19550056-19550375	AT5G48220	SES	-11.31	0.000515068
3:6523949-6526044	AT3G18930	IR	-46.36	0.000522649
1:4758851-4759904	ONT.3019	IR	-35.94	0.000533361
1:4758784-4759901	ONT.3019	IR	-35.76	0.000543642
2:18433182-18434826	AT2G44710	MES	46.11	0.000554434
5:24003892-24005171	AT5G59570	IR	-15.79	0.000559116
1:7956785-7958564	AT1G22530	IR	-18.58	0.000580174
1:26295160-26295702	AT1G69840	A5SS	19.87	0.000582844
1:20803661-20804574	AT1G55675	IR	-20.23	0.000604643
1:29332366-29333156	AT1G78000	IR	-23.3	0.000605942
3:20604624-20606280	AT3G55560	IR	-27.37	0.000607073
4:16186969-16189020	AT4G33740	IR	-17.85	0.000622664
3:10400284-10401754	ONT.8869	IR	-36.05	0.000641663
3:10400284-10401754	ONT.8869	IR	-36.05	0.000641663
4:13422928-13423802	AT4G26600	IR	-76.97	0.000656815
4:13422170-13423484	ONT.13818	IR	-76.97	0.000656815
4:13422170-13423484	ONT.13818	IR	-76.97	0.000656815
4:13422170-13423484	ONT.13818	IR	-76.97	0.000656815
4:13422170-13423484	ONT.13818	IR	-76.97	0.000656815
3:3931564-3933348	AT3G12350	IR	-13.23	0.000658905
4:7824330-7826853	AT4G13460	SES	25.48	0.000663327
1:7421210-7423211	AT1G21200	IR	-39.45	0.000666637
1:5430386-5430971	ONT.597	IR	-22.92	0.000674919
1:108991-111699	AT1G01260	IR	-53.82	0.00068727
1:108991-111699	AT1G01260	IR	-53.82	0.00068727
4:8004549-8006952	AT4G13810	IR	-10.99	0.000705009
4:18273883-18275017	AT4G39260	IR	-20.82	0.000747984
1:2308904-2312399	AT1G07510	IR	-50.13	0.000750981
1:2308904-2312399	AT1G07510	IR	-50.13	0.000750981
1:8439413-8439497	AT1G23890	A3SS	11.44	0.000752656
1:8439018-8439497	AT1G23890	A3SS	11.44	0.000752656
1:6688522-6690411	AT1G19350	IR	-60.26	0.000753222
1:6688522-6690411	AT1G19350	IR	-60.26	0.000753222
5:7315482-7316586	ONT.15202	IR	-13.55	0.00076274
2:18700898-18701536	AT2G45380	SES	12.8	0.000771089
1:11214900-11215993	AT1G31330	IR	-17.49	0.000777142
2:13863728-13864597	AT2G32690	IR	-82.95	0.000790602
2:13863721-13864597	AT2G32690	IR	-82.95	0.000790602
2:13863720-13864588	AT2G32690	IR	-82.95	0.000790602
1:6969171-6970954	AT1G20100	IR	-56.48	0.000799961
4:18273883-18275017	AT4G39260	IR	-20.49	0.000805528
2:18700898-18701536	AT2G45380	A5SS	16.72	0.000808623
4:18273883-18275017	AT4G39260	IR	-20.88	0.00081229
4:18273883-18275017	AT4G39260	IR	-20.88	0.00081229
3:20146626-20148221	AT3G54430	IR	-29.56	0.000814984
4:18273883-18275017	AT4G39260	IR	-20.86	0.000815054
4:18273883-18275017	AT4G39260	IR	-20.86	0.000815054
4:18273883-18275017	AT4G39260	IR	-20.86	0.000815054
4:18273883-18275017	AT4G39260	IR	-20.84	0.000818021
3:9679568-9683499	AT3G26440	IR	-37.12	0.000832146
3:18827440-18828348	AT3G50670	A5SS	-23.8	0.000842545
1:17855203-17855960	AT1G48315	IR	-10.83	0.000842598
3:9122198-9123502	AT3G25030	IR	-10.23	0.000843833
3:9122197-9123512	AT3G25030	IR	-10.23	0.000843833
5:25383826-25386785	AT5G63370	IR	-70.75	0.000846793
5:25383826-25386785	AT5G63370	IR	-70.75	0.000846793
3:8312087-8312486	AT3G23255	MES	18.94	0.000849725
2:17948798-17949073	AT2G43160	IR	-13.28	0.000861569
4:18273883-18275017	AT4G39260	IR	-20.87	0.000864226
4:18273883-18275017	AT4G39260	IR	-20.87	0.000864226
4:18273883-18275017	AT4G39260	IR	-20.87	0.000864226
1:11214900-11215993	AT1G31330	IR	-17.55	0.000868187
1:18175032-18176389	AT1G49130	IR	-15.2	0.00087729
4:13839068-13839796	AT4G27740	IR	-17.18	0.000885497
4:13839068-13839796	AT4G27740	IR	-17.18	0.000885497
3:8685967-8687708	AT3G24050	IR	-10.44	0.000895864
1:24306611-24307501	AT1G65440	IR	-85.52	0.000909344
5:1521282-1521397	AT5G05140	A3SS	-27.99	0.000924278
1:12550957-12552629	AT1G34370	IR	-14.42	0.000927579
3:4182995-4183975	AT3G13060	IR	-36.87	0.000948849
2:13674737-13675286	AT2G32190	IR	-12.1	0.000955054
1:24349632-24350524	AT1G65486	IR	-11.82	0.000987009
2:2327323-2329835	AT2G06000	IR	-54.52	0.000997363
2:18700898-18701536	AT2G45380	SES	16.74	0.000998932
5:16354380-16355921	AT5G40830	IR	-17.87	0.00100113
3:2902794-2905169	AT3G09440	IR	-19.22	0.00101638
5:17430550-17431814	AT5G43403	IR	-44.11	0.00101693
3:7122162-7122506	AT3G20430	A5SS	39.39	0.00103074
1:304128-304708	AT1G01860	IR	-23.57	0.00103289
4:18273883-18275017	AT4G39260	IR	-18.9	0.0010347
4:18273883-18275017	AT4G39260	IR	-18.9	0.0010347
4:18273883-18275017	AT4G39260	IR	-18.9	0.0010347
2:7995729-7997197	AT2G18440	IR	-20.56	0.00105609
4:18273883-18275017	AT4G39260	IR	-18.91	0.00105999
2:18461936-18463274	AT2G44790	IR	-16.85	0.00107567
3:6824172-6824466	AT3G19650	A3SS	-10.93	0.00107698
1:6688522-6690411	AT1G19350	IR	-11.17	0.0010992
3:9122197-9122420	AT3G25030	IR	-10.81	0.00110881
3:16667976-16668690	AT3G45443	IR	-10.7	0.00111749
3:20724460-20724922	AT3G55850	SES	16.13	0.00114768
5:19550056-19550375	AT5G48220	A5SS	-15.28	0.00114829
5:2132983-2133587	AT5G06860	IR	-16.06	0.00115635
1:25753119-25753543	AT1G68580	A3SS	12.11	0.00116073
3:5852154-5853077	AT3G17160	IR	-14.02	0.00116366
3:9686033-9687118	AT3G26470	IR	-40.7	0.00116509
1:2819068-2820020	AT1G08810	IR	-12.02	0.001192
3:4182718-4183943	ONT.10164	IR	-17.39	0.00120938
5:26510264-26511739	AT5G66360	IR	-13.51	0.00121181
5:5390008-5392385	At1G06740	IR	-27.21	0.00121272
1:2443918-2444664	AT1G07902	IR	-26.44	0.00122614
3:20724460-20724922	AT3G55850	A3SS	17.78	0.00122669
1:18402506-18403126	AT1G49730	IR	-16.11	0.00124547
1:4758854-4759897	ONT.3019	IR	-33.42	0.00125773
1:10256726-10256824	AT1G29320	A5SS	19.67	0.00127244
2:19614567-19615549	ONT.7788	IR	-22.39	0.00127366
2:19614567-19615549	ONT.7788	IR	-22.39	0.00127366
1:25453910-25455739	AT1G67880	IR	-27.18	0.00127726
1:25453910-25455739	AT1G67880	IR	-27.18	0.00127726
5:6727977-6730395	AT5G19900	IR	-67.81	0.00128362
3:3730295-3731251	AT3G11820	IR	-11.64	0.00130171
1:810380-813216	AT1G03290	IR	-16.72	0.00130588
1:7119757-7121821	AT1G20560	IR	-17.15	0.00132802
1:2877675-2879168	AT1G08940	IR	-18.44	0.00133994
5:15692591-15693581	AT5G39190	IR	-12.17	0.00134362
1:6452076-6453145	AT1G18710	IR	-18.84	0.00134399
2:15194939-15195041	AT2G36230	A3SS	-18.54	0.00135416
5:14752501-14752960	AT5G37260	SES	-20.07	0.00136716
5:17930179-17931936	AT5G44510	IR	-22.25	0.00136893
4:11859134-11860165	AT4G22530	IR	-11.87	0.00139624
2:17083380-17083736	AT2G40935	A5SS	-22.41	0.00141422
2:19109620-19110491	AT2G46535	IR	-24.91	0.00141772
3:19949584-19951337	AT3G53860	IR	-16.53	0.00143886
3:10122414-10122538	AT3G27340	A5SS	-12.18	0.00146014
2:9265491-9265649	AT2G21660	A5SS	-16.25	0.00150224
1:26886767-26886870	AT1G71340	A3SS	-11.78	0.0015181
2:11545762-11548263	AT2G27050	IR	-30.67	0.00152684
4:1505693-1506438	AT4G03415	A5SS	17.08	0.00154679
1:6099090-6100306	AT1G17730	IR	-11.38	0.00154945
5:17929942-17931936	AT5G44510	IR	-16.03	0.00159617
4:14888986-14889795	AT4G30460	IR	-96.15	0.00159617
5:506528-507240	AT5G02380	IR	-48.4	0.00161176
3:9710668-9712651	AT3G26510	IR	-15.88	0.00162027
5:16395211-16397169	AT5G40910	IR	-25.02	0.00164375
5:16395211-16397169	AT5G40910	IR	-25.02	0.00164375
1:29993080-29993722	AT1G79700	IR	-11.93	0.00170092
5:13414645-13417265	AT5G35160	IR	-51.95	0.0017135
5:13414645-13417265	AT5G35160	IR	-51.95	0.0017135
5:3423684-3424774	AT5G10830	IR	-32.64	0.00175203
5:3423684-3424774	AT5G10830	IR	-32.64	0.00175203
5:17430550-17431814	AT5G43403	IR	-44.06	0.00176319
5:17430550-17431814	AT5G43403	IR	-44.06	0.00176319
2:18333442-18334714	ONT.7665	IR	-27.02	0.0017753
5:3423684-3424774	AT5G10830	IR	-35.71	0.0017768
1:25753119-25753543	AT1G68580	SES	11.88	0.00180838
1:6099090-6100306	AT1G17730	IR	-11.15	0.00180989
1:14160085-14161938	AT1G37130	IR	-19.54	0.00182805
3:2727927-2728361	AT3G08950	A5SS	-24.74	0.00191289
2:9265488-9265685	AT2G21660	A5SS	28.16	0.00193418
2:9265488-9265577	AT2G21660	A5SS	28.16	0.00193418
3:8312087-8312486	AT3G23255	MES	17.42	0.00194152
4:14004478-14006620	AT4G28260	IR	-14.22	0.00196213
3:22575593-22576106	AT3G61020	IR	-11.36	0.00196621
3:11922691-11922787	AT3G30300	A3SS	10.08	0.00197705
2:9265491-9265649	AT2G21660	A5SS	14.24	0.00201427
2:9265491-9265628	AT2G21660	A5SS	14.24	0.00201427
3:3931564-3933348	AT3G12350	IR	-14.55	0.00202847
3:9826403-9827547	AT3G26730	IR	-13.09	0.00203158
1:6099090-6100306	AT1G17730	IR	-10.79	0.00208614
1:18266085-18266171	AT1G49350	A3SS	15	0.00209852
5:15004568-15006188	AT5G37780	IR	-32.5	0.00211088
5:5382208-5382469	AT5G16480	A3SS	-25.39	0.0021675
4:16345258-16347434	AT4G34135	IR	-12	0.00216917
1:24244376-24245074	AT1G65270	IR	-11.36	0.00218666
1:24244376-24245074	AT1G65270	IR	-11.36	0.00218666
1:24244376-24245074	AT1G65270	IR	-11.36	0.00218666
3:23428250-23429313	AT3G63450	IR	-35	0.00219213
3:23428250-23429147	AT3G63450	IR	-35	0.00219213
3:23427881-23428178	AT3G63450	IR	-35	0.00219213
3:23427881-23428178	AT3G63450	IR	-35	0.00219213
5:1940553-1940928	AT5G06350	A5SS	-11.85	0.00226294
5:15843973-15846121	AT5G39570	IR	-24.23	0.0022683
5:15843973-15846121	AT5G39570	IR	-24.23	0.0022683
1:5688648-5689020	AT1G16650	A3SS	-10.01	0.00227718
1:28999577-29001664	AT1G77180	IR	-17.53	0.00231867
1:6452076-6453145	AT1G18710	IR	-15.6	0.00232008
2:18587017-18588141	AT2G45070	IR	-12	0.00238438
1:3821492-3822941	AT1G11360	IR	-14.51	0.00239753
2:12186287-12188215	AT2G28500	IR	-20.23	0.00243595
3:9826206-9826796	AT3G26730	IR	-12.06	0.00245425
2:18433182-18434826	AT2G44710	MES	40.46	0.00247097
3:16296154-16296399	AT3G44740	A3SS	13.76	0.00252007
2:13561707-13561828	AT2G31902	A3SS	-16.43	0.00254736
3:19273466-19275259	AT3G51940	IR	-11.67	0.00255752
1:3333595-3337558	AT1G10170	IR	-87.5	0.00255752
3:19625739-19625867	AT3G52920	A3SS	10.73	0.00262753
4:12527753-12528546	AT4G24130	IR	-12.85	0.00269036
1:18132676-18133924	AT1G49010	IR	-48.72	0.00269673
2:6758635-6760614	AT2G15480	IR	-13.38	0.0027361
1:22203750-22204826	AT1G60200	A3SS	23.2	0.0027924
5:26302905-26303332	AT5G65740	MES	11.44	0.00281937
2:2087175-2088094	AT2G05632	IR	-63.56	0.00282819
2:2087170-2088130	AT2G05632	IR	-63.56	0.00282819
5:18917612-18919419	AT5G46620	IR	-12.29	0.00285491
1:845952-847683	AT1G03410	IR	-33.28	0.00286544
3:23427993-23428411	AT3G63450	IR	-35.95	0.00290325
2:11696800-11697448	AT2G27340	SES	18.83	0.00292678
1:6475216-6475612	AT1G18773	A3SS	-11.09	0.00293326
1:2883141-2884053	AT1G08970	IR	-11.35	0.00296829
5:6036399-6037642	AT5G18255	IR	-30.25	0.00297465
3:13493074-13493243	AT3G32940	A3SS	11.92	0.00298258
3:13493059-13493243	AT3G32940	A3SS	11.92	0.00298258
5:7749940-7750035	AT5G23090	A3SS	12.53	0.00302575
2:1993745-1994166	AT2G05440	IR	-27.08	0.00303045
3:9826880-9827547	AT3G26730	IR	-13.78	0.00306173
3:8312087-8312274	AT3G23255	A5SS	10.3	0.00311465
2:13869939-13870122	AT2G32700	A3SS	13.66	0.00312378
3:23427162-23427814	AT3G63450	IR	-33.53	0.00313861
3:23427162-23427581	AT3G63450	IR	-33.53	0.00313861
3:10122419-10122562	AT3G27340	A3SS	-10.13	0.00316153
2:9265503-9265649	AT2G21660	A3SS	10.78	0.00318732
2:13921082-13921303	AT2G32810	A3SS	-11.49	0.00319145
1:30072398-30073338	AT1G79940	IR	-10.43	0.00319368
4:13422928-13423802	AT4G26600	IR	-70.76	0.00322134
5:24653261-24654918	AT5G61310	IR	-19.02	0.00322736
1:7886594-7887676	ONT.3334	IR	-29.32	0.00335274
1:762392-762509	AT1G03160	A5SS	-15.33	0.00340522
3:22655756-22656603	AT3G61198	IR	-13.49	0.00362886
5:25913064-25913456	AT5G64816	A3SS	-11.15	0.00363161
1:4695639-4695978	AT1G13700	A5SS	20.52	0.00364054
1:17394428-17395673	AT1G47410	IR	-19.87	0.00364116
2:16982364-16982851	AT2G40711	IR	-31.27	0.00368553
2:16981498-16982681	AT2G40711	IR	-31.27	0.00368553
3:20872832-20873474	AT3G56275	IR	-57.23	0.00372538
5:14899453-14900693	AT5G37510	IR	-14.44	0.00374067
2:11696800-11697448	AT2G27340	A3SS	18.01	0.00375145
1:6184904-6187386	AT1G17970	IR	-48.19	0.00375554
4:3940332-3940614	At4G06701	A5SS	12.2	0.00376223
1:19972808-19973143	AT1G53510	SES	18.82	0.00381759
1:8544308-8545551	AT1G24148	IR	-13.26	0.00385353
1:8544308-8545551	AT1G24148	IR	-13.26	0.00385353
4:10071888-10073557	AT4G18197	IR	-10.54	0.00385824
3:20514855-20514936	AT3G55330	A3SS	10.67	0.00387714
1:7908565-7909668	AT1G22403	IR	-42.2	0.00392656
5:24813730-24815428	AT5G61760	IR	-12.13	0.00399246
5:24813730-24815428	AT5G61760	IR	-12.13	0.00399246
3:22960117-22960389	AT3G62000	A3SS	-16.92	0.00399292
3:18861796-18863172	AT3G50750	IR	-31.06	0.00402054
4:14888986-14889804	AT4G30460	IR	-86.78	0.00403466
4:13361972-13364393	AT4G26450	IR	-14.22	0.00416597
4:13361958-13364393	AT4G26450	IR	-14.22	0.00416597
5:6826508-6827572	AT5G20230	IR	-12.08	0.00423066
3:2393895-2394675	AT3G07510	IR	-17.12	0.00438924
3:2393691-2394694	AT3G07510	IR	-17.12	0.00438924
5:16323853-16325130	AT5G40780	A3SS	12.9	0.00438925
2:1993745-1994166	AT2G05440	IR	-14.2	0.00452477
5:25383826-25386785	AT5G63370	IR	-20.19	0.00457337
5:25383826-25386785	AT5G63370	IR	-20.19	0.00457337
5:25383826-25386785	AT5G63370	IR	-20.19	0.00457337
5:22632512-22633200	AT2G19146	SES	35.48	0.00457625
5:19568829-19569137	AT5G48290	IR	-17.28	0.00461653
1:3286359-3286533	AT1G10060	A5SS	-12.03	0.00469369
2:18834087-18836284	AT2G45720	IR	-28.54	0.00469675
5:15843973-15846121	AT5G39570	IR	-54.07	0.0047457
5:4932835-4933577	AT5G15190	IR	-58.12	0.00479459
2:10203858-10203940	AT2G23980	A3SS	-11.16	0.0048143
3:9235890-9236011	AT3G25480	A3SS	-29.13	0.0048438
3:18733066-18734386	AT3G50480	IR	-27.93	0.00490069
3:18733066-18734386	AT3G50480	IR	-27.93	0.00490069
4:16164872-16164962	AT4G33650	A3SS	-11.16	0.00494188
3:10456497-10456644	AT3G28100	A3SS	-16.85	0.00497133
2:13039014-13039381	AT2G30600	SES	-26.28	0.00499701
2:12548078-12548180	AT2G29190	A3SS	-27.34	0.00506789
3:20872832-20873483	AT3G56275	IR	-47.72	0.00521688
1:4467225-4468982	AT1G13110	IR	-10.78	0.0052268
2:13039014-13039381	AT2G30600	A3SS	-27.47	0.00529862
2:9238535-9239353	AT2G21590	A5SS	21.84	0.00535011
1:25508698-25510898	AT1G68050	IR	-13.67	0.00536279
1:29956050-29956139	AT1G79610	A5SS	-13.81	0.00547605
5:26302905-26303332	AT5G65740	SES	14.67	0.00549211
1:18336570-18336664	AT1G49540	A3SS	18.45	0.00550282
2:1993089-1994087	AT2G05440	IR	-14.02	0.00552172
2:1993085-1994121	AT2G05440	IR	-14.02	0.00552172
4:344184-345785	AT4G00800	IR	-84.92	0.00555135
5:24091422-24092422	AT5G59790	IR	-17.03	0.00557289
4:6721886-6722137	AT4G10970	A5SS	13.31	0.00557673
2:7846055-7846874	AT2G18050	IR	-14.79	0.00559427
4:7613431-7614219	AT4G13040	A3SS	22.98	0.00561276
3:2526625-2528548	AT3G07930	IR	-13.18	0.0056358
3:2526523-2528639	AT3G07930	IR	-13.18	0.0056358
1:2883141-2884053	AT1G08970	IR	-12.46	0.00565502
1:1390335-1390450	AT1G04910	A5SS	-24.76	0.00572386
3:17771189-17772931	At3G48115	IR	-46.59	0.00584966
3:17892795-17893219	AT3G48330	IR	-11.48	0.0058742
3:9826072-9827408	ONT.10668	IR	-10.83	0.00590365
2:15050677-15051818	AT2G35820	IR	-13.49	0.00606925
5:6036202-6037510	AT5G18260	IR	-26.95	0.00606971
5:21554844-21557592	AT5G53150	IR	-38.73	0.00612753
3:2296705-2297759	AT3G07215	IR	-22.06	0.00613758
5:23558896-23559081	AT5G58240	A5SS	12.5	0.00642323
2:17983683-17985119	AT2G43260	IR	-16.69	0.00647089
4:7613431-7614219	AT4G13040	SES	21.1	0.00654595
5:5571551-5572406	AT5G16940	IR	-15.07	0.00662931
5:5571550-5572393	AT5G16940	IR	-15.07	0.00662931
5:19816806-19817772	AT5G48880	A5SS	-16.14	0.00668825
4:8890989-8891749	AT4G15563	A3SS	-14.43	0.00686502
4:8890989-8891164	AT4G15563	A3SS	-14.43	0.00686502
5:8794252-8796688	AT5G25350	IR	-21.96	0.00692289
2:12881101-12881210	AT2G30170	A3SS	-10.96	0.00693498
4:17281153-17282412	At4G36648	IR	-14.76	0.0070003
4:3940332-3940614	At4G06701	SES	10.98	0.00714549
5:25737204-25738676	AT5G64360	IR	-43.57	0.00722609
3:6353201-6353469	AT3G18500	A5SS	15.68	0.0072472
5:4694629-4697058	ONT.14918	IR	-29.62	0.00732022
3:46706-48292	AT3G01142	IR	-67.95	0.00733839
1:28737294-28737428	AT1G76580	A3SS	-10.1	0.0074746
5:20967766-20967950	AT5G51620	A3SS	-17.78	0.00747703
1:22300686-22301167	AT1G60530	IR	-13.26	0.00749043
1:22300662-22301319	AT1G60525	IR	-13.26	0.00749043
3:22937445-22938577	AT3G61940	IR	-16.67	0.00749043
4:12440246-12440418	AT4G23940	A3SS	-16.6	0.00754963
1:29906014-29906287	AT1G79500	A3SS	-19.24	0.00759034
2:18701144-18701536	AT2G45380	A3SS	14.27	0.00770218
5:3241513-3242266	AT5G10310	IR	-18.93	0.00773136
5:3241510-3242266	AT5G10310	IR	-18.93	0.00773136
5:4803009-4803130	AT5G14850	A3SS	-32.08	0.00778148
5:15843973-15846121	AT5G39570	IR	-31.43	0.00782413
2:10125368-10127521	AT2G23790	IR	-13.56	0.00784573
3:22117492-22117851	AT3G59870	A3SS	-14.9	0.00785335
3:3905621-3906243	AT3G12250	A3SS	23.15	0.00787192
1:11453611-11455251	AT1G31910	IR	-14.84	0.00801062
2:13083939-13085055	AT2G30700	SES	-13.58	0.00806092
3:18369516-18369702	AT3G49550	A3SS	20.96	0.00807634
1:6709783-6711787	AT1G19396	IR	-63.41	0.00845086
1:17236674-17237985	AT1G46480	IR	-13.01	0.00849841
4:13951050-13951921	AT4G28080	IR	-12.35	0.00853411
4:13951050-13951921	AT4G28080	IR	-12.35	0.00853411
3:18331713-18332641	AT3G49430	SES	-13.04	0.00855825
1:28958664-28958782	AT1G77080	A3SS	12.11	0.00856773
4:12876964-12878606	AT4G25080	IR	-30.39	0.00865883
3:22398737-22400181	AT3G60590	IR	-12.82	0.00885716
3:22398732-22399834	AT3G60590	IR	-12.82	0.00885716
4:2442147-2442785	AT4G04810	IR	-13.6	0.00897502
4:2442147-2442785	AT4G04810	IR	-13.6	0.00897502
3:46706-48292	AT3G01142	IR	-67.33	0.00905072
3:8941066-8942874	AT3G24520	IR	-16.04	0.00910734
5:3496142-3496248	AT5G11040	A5SS	-24.25	0.00926505
5:7940481-7940614	AT5G23550	A5SS	-18.27	0.00929778
1:9663150-9663969	AT1G27752	A3SS	30.69	0.00934576
4:16288126-16288913	AT4G33985	IR	-12.9	0.00948545
4:9545459-9546225	AT4G16957	IR	-12.02	0.00949007
3:5214206-5214606	AT3G15460	IR	-12.53	0.00949673
5:26302905-26303332	AT5G65740	A5SS	16.68	0.00956182
3:9122612-9123562	AT3G25030	IR	-28.83	0.00956205
2:14184133-14184424	AT2G33490	A3SS	-17.39	0.00964066
1:23182362-23182684	AT1G62610	A5SS	16.06	0.00977116
2:10171495-10171570	AT2G23890	A3SS	11.55	0.00981047
2:15165981-15166464	AT2G36120	IR	-50.41	0.00990587
3:2296091-2296572	AT3G07215	IR	-18.7	0.00999166
3:11193517-11194897	AT3G29250	IR	-12.66	0.0101501
3:11193517-11194897	AT3G29250	IR	-12.66	0.0101501
3:11193474-11194886	AT3G29250	IR	-12.66	0.0101501
1:18400161-18400783	AT1G49720	A3SS	11.75	0.0102762
3:18733889-18734388	AT3G50480	IR	-24.44	0.0104505
3:20872832-20873583	AT3G56275	IR	-40.02	0.0104572
3:20872832-20873579	AT3G56275	IR	-40.02	0.0104572
3:11193475-11194886	AT3G29250	IR	-12.77	0.0105244
2:15053648-15053932	AT2G35840	A5SS	14.7	0.0109198
5:654031-657564	AT5G02860	IR	-10.46	0.0109527
5:2060507-2061951	AT5G06690	IR	-18.48	0.0109831
5:2060507-2061951	AT5G06690	IR	-18.48	0.0109831
5:2060507-2061951	AT5G06690	IR	-18.48	0.0109831
5:2060507-2061951	AT5G06690	IR	-18.48	0.0109831
5:2060507-2061951	AT5G06690	IR	-18.48	0.0109831
5:2060443-2060889	AT5G06690	IR	-18.48	0.0109831
3:2409931-2411329	AT3G07550	IR	-55.11	0.0110514
2:8306924-8307580	AT2G19150	IR	-10.1	0.0110571
1:12400884-12400985	AT1G34065	A5SS	11.73	0.0111162
1:18866213-18867145	AT1G50900	IR	-45.17	0.0112387
3:22901256-22902053	AT3G61860	A3SS	-26.38	0.0113755
3:7494906-7495108	AT3G21300	A5SS	-29.64	0.0114441
5:3740878-3741503	AT5G11630	A5SS	-13.53	0.0115211
5:15843973-15846121	AT5G39570	IR	-19.47	0.0115561
1:628470-628934	AT1G02840	SES	11.89	0.0116365
4:18244845-18244921	AT4G39180	A3SS	17.58	0.0116525
5:24653261-24654918	AT5G61310	IR	-17.38	0.011676
5:24653261-24654918	AT5G61310	IR	-17.38	0.011676
1:17854813-17855368	AT1G48320	IR	-11.12	0.0117944
5:2282309-2282422	AT5G07270	A3SS	-11.26	0.0118871
5:6124824-6124957	AT5G18460	A3SS	12.43	0.0118929
2:9265495-9265562	AT2G21660	A3SS	-22.37	0.0119258
1:6709783-6711787	AT1G19396	IR	-41.69	0.0121165
1:6709783-6711787	AT1G19396	IR	-41.69	0.0121165
1:6709783-6711787	AT1G19396	IR	-41.69	0.0121165
1:6709778-6711527	AT1G19396	IR	-41.69	0.0121165
1:6709778-6711527	AT1G19396	IR	-41.69	0.0121165
1:21939278-21939673	AT1G59710	IR	-10.23	0.0121577
3:17264024-17264183	AT3G46870	A5SS	11.66	0.0122551
1:22425404-22425923	AT1G60900	A3SS	15.71	0.0123283
2:15051482-15052239	AT2G35820	IR	-10.56	0.0123417
4:14202852-14203929	AT4G28750	IR	-19.83	0.0125166
5:1192572-1194494	AT5G04280	A3SS	-21.9	0.0125526
5:1192572-1192965	AT5G04280	A3SS	-21.9	0.0125526
5:23242672-23244590	AT5G57360	IR	-10.18	0.0125872
3:2296529-2296814	AT3G07215	IR	-19.46	0.0126608
3:2296529-2296814	AT3G07215	IR	-19.46	0.0126608
3:2296529-2296814	AT3G07215	IR	-19.46	0.0126608
3:2296529-2296814	AT3G07215	IR	-19.46	0.0126608
3:7838887-7839467	AT3G22210	IR	-11.09	0.0127588
1:17236674-17237985	AT1G46480	IR	-12.54	0.0128666
3:46706-48292	AT3G01142	IR	-69.4	0.0129292
4:14627967-14629145	AT4G29910	IR	-14.56	0.0129584
4:12782156-12782448	AT4G24800	A3SS	13.85	0.0129673
2:10886114-10886288	AT2G25570	A5SS	-15.81	0.0130372
1:24359430-24360061	AT1G65510	IR	-16.07	0.0130595
3:1339258-1340602	AT3G04860	IR	-16.69	0.0131798
3:6523530-6525543	AT3G18930	IR	-24.81	0.0132154
1:1906995-1909722	AT1G06230	IR	-23.89	0.0132963
1:1906995-1909722	AT1G06230	IR	-23.89	0.0132963
2:14868861-14870879	AT2G35330	IR	-18.02	0.0133609
3:5386686-5390219	AT3G15920	IR	-10.95	0.0136405
3:16969874-16969992	AT3G46200	A3SS	15.6	0.0138179
1:6726685-6728072	AT1G19430	IR	-38.93	0.0138342
1:4634707-4635129	AT1G13530	IR	-11.96	0.0138467
1:4633590-4634818	AT1G13530	IR	-11.96	0.0138467
1:6811928-6812539	AT1G19700	A5SS	-12.23	0.0138813
1:7886594-7887676	ONT.3334	IR	-25.05	0.0139841
5:18432458-18434995	AT5G45500	IR	-28.25	0.0139884
5:18432458-18434995	AT5G45500	IR	-28.25	0.0139884
2:15723805-15724669	AT2G37450	A3SS	-27.3	0.0140847
1:23886109-23887206	AT1G64355	IR	-16.74	0.0141242
1:23886109-23887179	AT1G64355	IR	-16.74	0.0141242
1:23886093-23887112	AT1G64355	IR	-16.74	0.0141242
4:10588973-10589071	AT4G19420	A3SS	20.3	0.0142368
4:17973942-17974043	AT4G38380	A3SS	-14.87	0.0142553
2:12427953-12428241	AT2G28940	A5SS	13.53	0.0144314
1:11274849-11274940	AT1G31500	A3SS	17.43	0.014441
2:9649692-9651464	AT2G22690	IR	-11.8	0.0144875
5:19569059-19569866	AT5G48290	IR	-22.64	0.0145322
5:2870369-2870572	AT5G09225	A3SS	11.64	0.0146272
2:17956431-17956519	AT2G43190	A3SS	24.75	0.0146409
5:23405243-23406319	AT5G57780	IR	-18.32	0.0147402
2:7734963-7735158	AT2G17790	A3SS	-11.22	0.0148577
5:26302905-26303332	AT5G65740	A3SS	13.86	0.0149767
1:20077746-20078079	AT1G53780	A3SS	-15.99	0.0150108
5:6542090-6544285	AT5G19400	IR	-19.81	0.0150821
5:17572256-17572399	AT5G43745	A3SS	-10.83	0.0151183
3:9409292-9410592	AT3G25780	IR	-14.35	0.0151324
3:2409489-2411294	AT3G07550	IR	-53.08	0.0152377
2:9265490-9265628	AT2G21660	A3SS	-14	0.015252
2:9265485-9265628	AT2G21660	A3SS	-14	0.015252
3:19862645-19863221	AT3G53570	MES	13.64	0.0152673
3:19552484-19552891	AT3G52750	SES	10.78	0.0154076
4:13574623-13574741	AT4G27040	A3SS	15.41	0.0156078
4:5378203-5380530	AT4G08460	SES	-10.77	0.0160258
3:17065844-17066570	AT3G46385	IR	-44.75	0.016027
3:21823839-21824177	AT3G59040	A3SS	11.29	0.0160887
3:590809-591040	AT3G02740	A5SS	-15.72	0.0162424
2:6798142-6798526	AT2G15580	A3SS	13.7	0.0163119
1:9507024-9508146	AT1G27370	A5SS	11.96	0.0163916
5:18889144-18889235	AT5G46560	A3SS	13.15	0.0164615
3:1642266-1642889	AT3G05640	A5SS	-15.68	0.0165224
3:22901256-22902053	AT3G61860	SES	-24.67	0.0165378
5:25912977-25913879	AT5G64816	IR	-17.05	0.0166629
3:6523530-6525543	AT3G18930	IR	-25.54	0.0167721
5:9693223-9694841	AT5G27460	IR	-10.12	0.0167874
5:9693175-9694844	AT5G27460	IR	-10.12	0.0167874
5:25736239-25736775	AT5G64360	IR	-16.53	0.0170287
1:13078138-13080265	AT1G35515	IR	-10.51	0.0170805
4:7869783-7870700	AT4G13540	IR	-14.06	0.0171198
1:29246078-29248047	AT1G77770	IR	-16.03	0.0171254
1:29246078-29248047	AT1G77770	IR	-16.03	0.0171254
1:29246078-29248047	AT1G77770	IR	-16.03	0.0171254
1:5689451-5689616	AT1G16650	A3SS	21.58	0.0171557
5:26564511-26566016	AT5G66560	IR	-10.29	0.0172889
2:13177235-13178355	AT2G30960	IR	-19.22	0.0174438
1:5420432-5420836	AT1G15750	SES	-10.16	0.0174754
5:26510992-26511844	AT5G66360	IR	-12.11	0.017647
5:1573935-1574254	AT5G05310	SES	10.37	0.0176856
1:6266439-6267076	AT1G18200	IR	-24.55	0.0177543
1:10812094-10812199	AT1G30520	A5SS	15.49	0.0177559
1:13468700-13469913	AT1G36070	A5SS	22.36	0.0177879
5:19816806-19817772	AT5G48880	SES	-31	0.0178902
1:11453714-11455251	AT1G31910	IR	-28.35	0.0178907
4:9970836-9972451	AT4G17960	IR	-25.19	0.0179077
5:1874773-1875008	AT5G06180	SES	10.13	0.0179395
4:148912-151629	AT4G00340	IR	-11.57	0.0179557
5:24653261-24654918	AT5G61310	IR	-14.98	0.0180001
4:14265758-14266535	AT4G28910	SES	15.66	0.0181621
1:29246078-29248047	AT1G77770	IR	-15.95	0.0182796
1:29246078-29248047	AT1G77770	IR	-15.95	0.0182796
4:8992958-8994384	AT4G15820	IR	-23.18	0.0184449
5:24653261-24654918	AT5G61310	IR	-18.03	0.0184799
5:6470176-6471078	AT5G19240	IR	-15.46	0.0185842
1:19564083-19564186	AT1G52510	A5SS	-17.02	0.0186082
3:4143726-4145976	AT3G12977	IR	-10.79	0.0186703
5:4758344-4760524	AT5G14740	SES	-15.54	0.0187459
1:19831409-19832841	AT1G53180	IR	-11.29	0.0189038
3:21433557-21434267	AT3G57880	SES	-11.36	0.0189457
5:4803792-4804101	AT5G14850	A3SS	-18.45	0.0192741
3:21513156-21513920	AT3G58090	IR	-13.47	0.0196856
5:7667748-7669415	AT5G22930	IR	-12.88	0.0197544
1:27461655-27461790	AT1G72990	A3SS	-21.94	0.0197637
1:1601148-1601962	AT1G05460	IR	-11.67	0.0198039
5:25913028-25913973	AT5G64816	IR	-14.69	0.0198429
5:25912977-25914003	AT5G64816	IR	-14.69	0.0198429
5:6036202-6036993	AT5G18260	IR	-18.63	0.0199084
5:25736776-25737203	AT5G64360	A3SS	-20.14	0.0199689
5:76986-78418	AT5G01200	IR	-21.86	0.0200259
4:8993868-8994162	AT4G15820	A3SS	14.64	0.0200492
4:8341936-8342238	AT4G14520	IR	-11.66	0.0200649
3:22810060-22810725	AT3G61640	IR	-20.12	0.0202448
5:4326695-4326946	AT5G13480	A3SS	10.76	0.0202955
5:13475837-13477057	AT5G35210	IR	-13.03	0.0203221
2:17188122-17188208	AT2G41220	A5SS	11.76	0.0205512
1:1771718-1771891	AT1G05870	A3SS	19.57	0.0206674
2:11696800-11697647	AT2G27340	SES	10.2	0.0216719
5:24251319-24251613	AT5G60230	IR	-11.36	0.0218029
3:10538105-10540070	AT3G28270	IR	-15.51	0.0219798
1:20352078-20352183	AT1G54490	A5SS	-10.88	0.0221212
1:21214114-21215407	AT1G56612	IR	-12.98	0.022148
5:19872062-19872198	AT5G49020	A3SS	10.13	0.0221729
3:3905621-3906243	AT3G12250	SES	13.64	0.0225026
1:6309779-6309960	AT1G18335	A5SS	-16.15	0.0225388
5:24653261-24654918	AT5G61310	IR	-16.63	0.0226485
3:2327407-2327535	AT3G07300	A3SS	15.73	0.0227309
3:4037181-4039138	AT3G12700	IR	-15.26	0.0228129
2:16503032-16503288	AT2G39550	A3SS	-11.49	0.0228557
4:13787374-13788083	AT4G27610	A5SS	-15.48	0.0229102
4:1262543-1262645	AT4G02830	A3SS	25.36	0.0229927
4:5378206-5380530	AT4G08460	SES	-20.91	0.0231172
5:24523496-24523587	AT5G60940	A3SS	11.48	0.0231964
1:5205126-5205960	AT1G15125	IR	-12.68	0.023592
4:1116999-1119836	AT4G02540	IR	-55.4	0.0236608
1:18357365-18357970	AT1G49600	A5SS	-15.2	0.0236721
1:8000967-8001095	AT1G22620	A3SS	10.03	0.0238339
3:4143726-4145976	AT3G12977	IR	-10.77	0.0238592
5:20997413-20999864	AT5G51690	IR	-29.23	0.0238931
1:6265290-6266772	AT1G18200	IR	-25.24	0.0239149
4:12756567-12757551	AT4G24740	SES	14.14	0.0239855
3:4238501-4238595	AT3G13180	A3SS	-16.52	0.0244131
1:19687202-19687280	AT1G52870	A5SS	-22.89	0.0244959
2:6311496-6311578	AT2G14740	A5SS	-11.25	0.0245197
5:25987712-25989941	AT5G65060	SES	16.6	0.0245462
5:15679054-15679999	AT5G39160	IR	-21.1	0.0245814
1:24349632-24349963	AT1G65486	A5SS	-10.38	0.0247053
5:22044104-22044216	AT5G54280	A3SS	13.33	0.025007
3:19329631-19330106	AT3G52120	A3SS	10.88	0.0250352
1:23457934-23458011	AT1G63240	A5SS	10.64	0.0252423
1:2258603-2259002	AT1G07350	A5SS	10.85	0.0254147
5:17642860-17643448	AT5G43880	A5SS	-12.87	0.0262599
1:826738-829720	AT1G03365	A5SS	-14.28	0.0263401
1:30078234-30078739	AT1G79950	SES	21.26	0.0264057
1:30355354-30355662	AT1G80770	A3SS	12.53	0.02664
1:30355354-30355460	AT1G80770	A3SS	12.53	0.02664
5:19816806-19817772	AT5G48880	SES	-29.08	0.026663
1:5420432-5420836	AT1G15750	A5SS	-11.62	0.0266835
2:181848-182016	AT2G01420	A5SS	-10.35	0.0267119
3:2423376-2423602	AT3G07590	A3SS	-18.32	0.0267614
3:4143726-4145976	AT3G12977	IR	-11.4	0.0271295
3:4143726-4145976	AT3G12977	IR	-11.4	0.0271295
5:17559514-17560062	ONT.15676	IR	-32.31	0.0273851
4:11805927-11806203	AT4G22350	A3SS	-24.49	0.027459
1:6698035-6698795	AT1G19380	IR	-10.71	0.0275565
1:1477509-1478878	AT1G05135	IR	-15	0.0275565
5:23493211-23494259	AT5G58040	IR	-45	0.0275565
2:13980525-13981051	AT2G32950	A3SS	-16.71	0.0275732
2:18048188-18048309	AT2G43465	A3SS	32.92	0.0277864
1:2801872-2801986	AT1G08750	A3SS	10.1	0.0277881
3:16896168-16897303	AT3G45970	IR	-11.16	0.0279357
3:3348674-3348845	AT3G10700	A3SS	-13.93	0.0279603
5:24653261-24654918	AT5G61310	IR	-14.31	0.0281003
1:23686569-23687374	AT1G63830	IR	-10.11	0.0283194
1:23686569-23687374	AT1G63830	IR	-10.11	0.0283194
1:23686569-23687374	AT1G63830	IR	-10.11	0.0283194
2:11516208-11516696	AT2G26980	SES	10.37	0.028481
3:391497-392767	AT3G02150	IR	-13.92	0.0286091
5:3492299-3492887	AT5G11030	SES	14.89	0.0286473
3:1455013-1455329	AT3G05160	SES	16.28	0.0287249
2:11516208-11516696	AT2G26980	A5SS	11.38	0.0287788
1:3453265-3453564	AT1G10490	A3SS	37.46	0.028902
3:21757312-21758772	AT3G58840	IR	-13.47	0.0289093
1:26583417-26584751	AT1G70518	IR	-14.29	0.0291919
1:16277718-16277794	AT1G43190	A5SS	12.71	0.029312
1:13468700-13469913	AT1G36070	SES	20.59	0.0293138
3:3610147-3610809	AT3G11470	IR	-12.46	0.0297185
2:13037115-13037381	AT2G30600	A5SS	-22.76	0.0297436
4:13787374-13788083	AT4G27610	SES	-15.37	0.0298564
5:15679014-15680002	AT5G39160	IR	-23.05	0.029919
1:30159246-30159439	AT1G80190	A5SS	21.03	0.0300304
3:17577347-17579578	AT3G47680	IR	-18.46	0.0300336
1:21214720-21215407	AT1G56612	IR	-14.68	0.0303345
5:1602627-1604112	AT5G05410	IR	-10.78	0.0303928
1:22557523-22560692	AT1G61190	IR	-26.5	0.0304126
5:269000-269350	AT5G01720	A5SS	10.72	0.0307291
1:277138-277231	AT1G01760	A3SS	-29.97	0.031151
5:7587901-7588302	AT5G22770	IR	-10.34	0.0311975
5:7587901-7588249	AT5G22770	IR	-10.34	0.0311975
5:7587901-7588246	AT5G22770	IR	-10.34	0.0311975
4:13439474-13440465	AT4G26640	A5SS	15.77	0.0313788
4:13234905-13235430	AT4G26110	A3SS	-21.97	0.0314417
1:28163502-28164768	AT1G75000	IR	-23.12	0.0316051
3:17578688-17579580	AT3G47680	IR	-17.57	0.0318037
3:17923622-17926112	AT3G48410	IR	-10.14	0.0320599
3:3610147-3610809	AT3G11470	IR	-12.34	0.0321956
3:4358186-4359364	AT3G13404	IR	-39.27	0.032255
4:6420510-6420635	AT4G10360	A5SS	14.34	0.0323072
4:6704352-6704491	AT4G10925	A3SS	-11.84	0.032534
4:8406341-8407829	AT4G14660	IR	-13.65	0.0327769
4:8406305-8407633	AT4G14660	IR	-13.65	0.0327769
4:8406304-8407896	AT4G14660	IR	-13.65	0.0327769
3:23226844-23226933	AT3G62800	A5SS	10.87	0.0328042
3:17065844-17066067	AT3G46385	IR	-37.29	0.0328791
5:3492299-3492887	AT5G11030	A5SS	14.55	0.0330969
1:12582385-12582506	At1G34418	A3SS	-10.13	0.0332618
4:9474886-9475626	AT4G16840	IR	-11.77	0.0338777
4:9474885-9475699	AT4G16840	IR	-11.77	0.0338777
4:12565147-12566655	AT4G24220	IR	-13.58	0.0342342
3:23295349-23296548	AT3G63030	IR	-10.44	0.0342514
3:324379-325145	AT3G01960	IR	-15.19	0.0343867
1:24518013-24518115	AT1G65900	A3SS	12.5	0.0344193
5:8646998-8647819	AT5G25090	IR	-11.44	0.0346323
2:18296199-18297867	AT2G44260	IR	-21.64	0.0346349
4:11793276-11793604	AT4G22320	A3SS	12.61	0.0347353
3:10448565-10449335	AT3G28070	A3SS	-17.38	0.0350432
2:10125368-10127521	AT2G23790	IR	-15.91	0.0353893
3:23425550-23426335	ONT.11526	IR	-30.48	0.0355552
3:6836697-6837445	AT3G19670	A5SS	-18.89	0.0356928
2:4343233-4343372	AT2G11000	A5SS	-14.56	0.0364711
1:6071041-6071127	AT1G17650	A5SS	-10.63	0.0365865
2:9265488-9265559	AT2G21660	A3SS	-12.01	0.0366511
2:9265485-9265559	AT2G21660	A3SS	-12.01	0.0366511
3:21307847-21307936	AT3G57550	A5SS	-10.97	0.0368257
2:16678279-16679656	AT2G39950	A5SS	16.61	0.0369404
2:17307266-17307366	AT2G41500	A3SS	-10.45	0.0370807
4:10078968-10080362	AT4G18220	IR	-19.69	0.0375337
5:4712192-4712948	AT5G14610	A5SS	-28.3	0.0377716
2:10662241-10663093	AT2G25060	IR	-10.76	0.0380282
2:15165432-15166463	AT2G36120	IR	-28.57	0.0380293
5:25777301-25777457	AT5G64470	A3SS	-14.21	0.0380502
1:1716081-1716195	AT1G05710	A5SS	-16.01	0.0381689
1:1715385-1716195	AT1G05710	A5SS	-16.01	0.0381689
1:12582123-12582723	At1G34418	IR	-10.88	0.0382904
1:30078234-30078739	AT1G79950	A5SS	24.11	0.0386173
2:2067763-2067846	AT2G05590	A3SS	10.66	0.0388513
5:6035612-6036292	AT5G18255	IR	-17.79	0.0390312
5:26302905-26303332	AT5G65740	MES	11.24	0.0392564
5:2923334-2923708	AT5G09410	A3SS	13.95	0.0392645
5:24653261-24654918	AT5G61310	IR	-15.07	0.0394262
2:15607695-15608558	AT2G37150	IR	-12.89	0.0394845
3:23426607-23427434	AT3G63450	IR	-25.79	0.0396055
3:23426607-23427434	AT3G63450	IR	-25.79	0.0396055
1:1715385-1716211	AT1G05710	A3SS	13.98	0.040043
4:12755783-12756302	AT4G24740	MES	16.24	0.0400725
1:17176169-17176281	AT1G45332	A3SS	15.03	0.0403551
2:2087593-2087920	AT2G05632	A3SS	-26.06	0.040405
1:5438522-5438754	AT1G15790	A3SS	10.46	0.04046
5:25736689-25738676	AT5G64360	IR	-12.02	0.040531
1:1715385-1716195	AT1G05710	SES	-11.22	0.0408923
5:24603984-24604080	AT5G61150	A5SS	-11.03	0.0414582
5:2804960-2805502	AT5G08640	IR	-10.27	0.0415794
4:2329458-2330059	AT4G04620	A5SS	12.08	0.0417167
4:16381556-16384208	AT4G34220	IR	-12.81	0.0417937
3:8501990-8502326	AT3G23640	A3SS	-16.21	0.0418749
1:20651861-20652307	AT1G55340	A5SS	13.08	0.0420833
3:551585-552436	AT3G02600	A5SS	18.92	0.0423055
5:15996415-15996511	AT5G39960	A5SS	12.52	0.042339
1:21093151-21094464	AT1G56345	IR	-16.54	0.042404
3:10071366-10071508	AT3G27260	A5SS	-10.27	0.0432187
5:22203907-22205161	AT5G54660	IR	-14.42	0.0433181
3:9942719-9942837	AT3G26950	A5SS	-20.02	0.0433953
3:9942719-9942836	AT3G26950	A5SS	-20.02	0.0433953
3:9942719-9942835	AT3G26950	A5SS	-20.02	0.0433953
1:2689054-2690041	AT1G08500	IR	-10.72	0.0436052
3:1771131-1772227	AT3G05935	SES	-17.4	0.0438838
4:15039551-15039641	AT4G30900	A5SS	-11.02	0.0440699
5:17843308-17843576	AT5G44290	SES	10.5	0.0441635
4:1050527-1050613	AT4G02390	A3SS	15.61	0.0442972
1:2258603-2259002	AT1G07350	SES	10.46	0.0444133
1:6353960-6354038	AT1G18460	A5SS	-10.54	0.0449737
4:10078968-10080362	AT4G18220	IR	-14.15	0.045286
2:9664165-9667038	AT2G22740	IR	-10.56	0.0455851
2:18433182-18434826	AT2G44710	MES	27.25	0.0458302
1:9067522-9068207	AT1G26210	IR	-10.03	0.0458753
1:9067522-9068207	AT1G26210	IR	-10.03	0.0458753
1:10275148-10275293	AT1G29357	A3SS	-10.07	0.0459
3:17065484-17066567	AT3G46385	IR	-39.51	0.0460284
1:6452206-6452445	AT1G18710	A3SS	-13.29	0.0461373
1:18574759-18575747	AT1G50140	A5SS	-13.12	0.0464636
4:14119447-14122084	AT4G28570	IR	-13.18	0.0467206
4:10478322-10478540	AT4G19160	A5SS	-21.55	0.0467245
1:27439453-27440421	AT1G72930	IR	-13.46	0.046809
1:1488126-1488219	AT1G05160	A5SS	-10.84	0.0468747
1:28066609-28066732	AT1G74700	A5SS	-10.14	0.0470519
1:28558674-28560436	AT1G76120	IR	-12.94	0.0470885
5:26794403-26794871	AT5G67140	SES	15.83	0.0480414
1:2027817-2028052	AT1G06630	A5SS	10.71	0.0481879
1:2027806-2028052	AT1G06630	A5SS	10.71	0.0481879
3:19306353-19307794	AT3G52050	SES	-13.17	0.048191
5:5180720-5180985	AT5G15860	A3SS	-10.54	0.048324
5:26794403-26794871	AT5G67140	A5SS	16.28	0.0483569
4:9544839-9545658	AT4G16957	IR	-17.88	0.0484836
1:27439452-27440464	AT1G72930	IR	-13.39	0.0486458
3:6024035-6024149	AT3G17609	A3SS	23.96	0.0487293
2:7345777-7346570	AT2G16940	A3SS	15.75	0.0487579
2:15605889-15608558	AT2G37150	IR	-11.22	0.048928
2:15605889-15608524	AT2G37150	IR	-11.22	0.048928
2:15605889-15608454	AT2G37150	IR	-11.22	0.048928
5:21553871-21556006	AT5G53150	IR	-18.12	0.0490102
5:21553485-21556006	AT5G53150	IR	-18.12	0.0490102
5:7732624-7733197	AT5G23050	A3SS	17.05	0.0491381
1:22481544-22481632	AT1G61030	A5SS	-13.5	0.0492093
1:13078916-13079304	AT1G35516	A5SS	18.38	0.0494438
