# Supplementary material for: Alternative Splicing Regulation of Glycine-Rich Proteins via Target of Rapamycin-Reactive Oxygen Species Pathway in Arabidopsis Seedlings Upon Glucose Stress
Source: Front Plant Sci. 2022 Apr 15;13:830140. doi: 10.3389/fpls.2022.830140 (PMC9051487; doi:10.3389/fpls.2022.830140)
Supplement: Supplementary file 7 [file Table_7.XLS]

## Sheet: Sheet1
Supplementary Table 7 Differential aternative splicing events of GRP gene family upon glucsoe stress
ID	Gene_name	Events_num	Event_type
AT4G30460	AT4G30460	7	IR
AT4G38710	AT4G38710	1	IR
AT2G05440	ATGRP9	17	IR
AT4G38680	CSP2	12	IR
AT2G21060	CSP4	24	IR
AT2G36120	DOT1	13	IR
AT2G32690	GRP23	4	IR
AT2G05380	GRP3S	91	IR
AT2G21660	GRP7	79	IR(79), A5SS(5), A3SS(7)
AT4G39260	GRP8	4	IR
AT5G04280	RZ1C	2	A3SS
