# Supplementary material for: Alternative Splicing Regulation of Glycine-Rich Proteins via Target of Rapamycin-Reactive Oxygen Species Pathway in Arabidopsis Seedlings Upon Glucose Stress
Source: Front Plant Sci. 2022 Apr 15;13:830140. doi: 10.3389/fpls.2022.830140 (PMC9051487; doi:10.3389/fpls.2022.830140)
Supplement: Supplementary file 8 [file Table_8.XLS]

## Sheet: Sheet1
Supplementary Table 8 The CPM of genes related to Glucose metabolism, RNA splicing and Photosynthesis upon glucsoe stress
	#ID	gene_name	WTctr1_CPM	WTctr2_CPM	WTctr3_CPM	WTglc1_CPM	WTglc2_CPM	WTglc3_CPM	Fold Change	Pvalue	High glucosse regulated
Suc-phosphate synthase	AT5G20280	SPS1	23.2234	26.5276	22.7104	52.0817	70.9298	79.1097	1.18269	5.1017e-08	up
	AT5G11110	SPS2	0.884702	0	1.09448	4.81813	6.09906	4.35466	2.15387	8.60406e-05	up
	AT4G10120	SPS4	2.21176	3.13508	4.65152	10.3246	17.6195	14.2736	1.70413	2.85223e-06	up
Suc-phosphate phosphatase	AT1G51420	ATSPP1	1.54823	2.89392	3.83066	12.6189	18.0713	9.91895	1.89345	9.21245e-07	up
	AT3G52340	SPP2	21.0117	16.1577	17.238	33.2681	35.9167	37.7404	0.685313	0.00343845	up
Invertase;	AT1G35580	CINV1	169.863	165.436	235.86	39.9217	49.4702	47.1755	-2.27359	2.45104e-34	down
	AT4G09510	CINV2	3.98116	3.85856	7.66133	7.57135	6.32495	7.74162	0.23104	0.539386	normal
Sucrose transporter	AT1G11260	STP1	277.133	543.333	699.37	253.985	371.139	349.583	-0.853487	0.000337905	down
	AT5G26340	STP13	72.7667	84.406	99.05	38.7745	47.2112	51.2882	-1.13171	2.17105e-09	down
	AT1G77210	STP14	26.5411	48.232	55.5446	9.1774	12.8758	18.8702	-1.83595	6.18777e-11	down
	AT4G02050	STP7	19.9058	23.8748	24.0785	11.0129	15.3606	13.3059	-0.995509	8.11624e-05	down
Starch synthetase	AT1G11720	ATSS3	26.3199	27.4922	27.0883	96.5921	89.4529	108.141	1.57227	1.01837e-15	up
Starch branching enzyme	AT2G36390	SBE2.1	44.6775	49.6789	43.779	201.903	190.426	239.023	1.89846	3.79732e-25	up
HEXOKINASE	AT4G29130	HXK1	13.7129	17.8458	24.6257	35.7919	42.6934	42.0951	0.835925	0.00037097	up
	AT2G19860	HXK2	17.9152	16.1577	22.4368	24.0907	22.3632	22.2572	0.0324832	0.893918	normal
	AT3G20040	ATHXK4	2.87528	2.17044	2.46257	14.225	12.6499	12.3382	1.95268	1.80318e-07	up
phosphoglucomutase	AT5G51820	PGMP	57.948	66.5601	61.017	85.1204	91.9377	93.8672	0.283105	0.110123	normal
	AT1G23190	PGM3	33.3975	32.7977	36.1177	104.393	138.245	117.576	1.52643	4.74273e-16	up
	AT1G70730	PGM2	34.7246	45.5792	44.0526	77.0902	83.8056	96.7703	0.782024	4.40652e-05	up
glucose 6-phosphatedehydrogenase	AT1G64190	PGD1	33.6187	40.756	36.6649	251.231	234.927	214.588	2.36251	7.90881e-38	up
	AT3G02360	PGD2	35.3881	48.7143	49.7986	93.8389	92.6154	97.738	0.822986	1.31646e-05	up
	AT5G41670	PGD3	16.367	18.5693	19.4269	223.929	220.47	236.119	3.33001	5.53364e-70	up
TCA cycle	AT2G20420	AT2G20420	47.9951	46.0615	46.2416	130.319	151.121	133.543	1.28072	7.79087e-13	up
	AT5G14590	AT5G14590	15.9246	16.64	18.8797	35.333	38.8533	36.5308	0.829413	0.000216262	up
	AT3G47520	MDH	21.6752	22.9102	18.8797	93.38	91.9377	89.0286	1.80836	8.4819e-19	up
	AT5G55070	AT5G55070	14.8188	12.7815	15.8699	29.1382	40.4345	32.9019	0.945872	9.07867e-05	up
	AT5G03290	IDH5	40.9175	58.6019	57.1864	115.865	120.852	108.867	0.877418	2.90912e-06	up
	AT3G55410	AT3G55410	5.97174	12.058	13.4073	28.6794	24.1704	26.6118	1.06121	0.000176307	up
	AT3G09810	IDH6	13.0494	16.1577	15.049	85.1204	85.8386	88.3029	2.24338	6.57373e-27	up
	AT4G26910	AT4G26910	14.3764	21.9456	18.8797	59.8825	58.7317	58.7879	1.3988	1.80505e-10	up
	AT2G22780	PMDH1	30.7434	30.3862	31.4662	99.5748	106.621	101.367	1.44619	8.28997e-15	up
	AT3G15020	mMDH2	13.9341	11.3345	12.8601	29.3677	31.173	36.7727	1.05107	2.06608e-05	up
	AT4G35260	IDH1	44.6775	41.2383	44.8735	106.228	119.722	118.544	1.11688	5.4992e-10	up
	AT5G03860	MLS	15.4823	13.2638	15.3227	138.12	121.304	185.557	2.9922	2.74196e-40	up
	AT1G53310	PPC1	13.7129	22.9102	20.795	36.2507	45.8559	47.4174	0.896602	0.000130549	up
acetyl-CoA carboxylase	AT1G36160	ACC1	16.8093	13.0226	12.3129	99.5748	97.8109	93.8672	2.45336	1.0415e-28	up
RGS1	AT3G26090	RGS1	17.2517	18.087	18.0588	10.7834	12.6499	13.5478	-0.761916	0.0037459	down
SnRK1	AT3G01090	AT3G01090	20.7905	32.7977	31.4662	25.6967	25.2998	30.2407	-0.303846	0.193273	normal
	AT3G29160	KIN11	16.8093	18.5693	18.0588	15.3721	14.9088	14.5155	-0.492215	0.0536489	normal
Signaling pathway	AT1G50030	TOR	1.99058	1.92928	3.00981	5.277	6.55084	6.53199	1.03458	0.0167486	normal
